# Supplementary material for: Morel (Morchella spp.) intake alters gut microbial community and short-chain fatty acid profiles in mice
Source: Front Nutr. 2023 Sep 22;10:1237237. doi: 10.3389/fnut.2023.1237237 (PMC10556497; doi:10.3389/fnut.2023.1237237)
Supplement: Supplementary file 2 [file Data_Sheet_2.xlsx]

## Sheet: Table S1
Table S1. The result (p-value) of Wilcox test on alpha diversity index
Compared_pairs	Shannon	ACE
M0 - M5	0.9493	0.115
M0 - M10	0.924	0.3246
M0 - M15	0.3289	0.115
M0 - M20	0.5062	0.0106
M10 - M5	0.9746	0.0142
M10 - M15	0.377	0.5357
M10 - M20	0.448	0.0909
M15 - M5	0.3605	0.0032
M15 - M20	0.1073	0.269
M20 - M5	0.4669	0.0002

## Sheet: Table S2
Table S2. The association between microbiota abundance at ASV level and SCFAs by using MaAslin2.
feature	value	Correlation Pattern	coef	stderr	pval	qval	phylum	class	order	family	genus	species
ASV_177	valerate	ASV_177 ~ valerate	2.79417	0.828309	0.00262245	0.126702	p_Bacteroidetes	c_Bacteroidia	o_Bacteroidales	f_Marinifilaceae	g_Odoribacter	s_uncultured bacterium
ASV_233	valerate	ASV_233 ~ valerate	2.21735	0.557678	0.000597019	0.0803558	p_Firmicutes	c_Clostridia	o_Clostridiales	f_Lachnospiraceae	g_Tyzzerella 3	s_uncultured rumen bacterium
ASV_310	valerate	ASV_310 ~ valerate	2.13802	0.765421	0.0103286	0.214621	p_Firmicutes	c_Clostridia	o_Clostridiales	f_Ruminococcaceae	g_Ruminococcaceae UCG-014	s_uncultured bacterium
ASV_292	valerate	ASV_292 ~ valerate	1.87951	0.683559	0.0114147	0.227359	p_Firmicutes	c_Clostridia	o_Clostridiales	f_Ruminococcaceae	g_Ruminococcaceae UCG-014
ASV_107	valerate	ASV_107 ~ valerate	1.84552	0.57114	0.00369174	0.141111	p_Firmicutes	c_Clostridia	o_Clostridiales	f_Ruminococcaceae
ASV_32	valerate	ASV_32 ~ valerate	1.64626	0.549124	0.00642076	0.16935	p_Actinobacteria	c_Coriobacteriia	o_Coriobacteriales	f_Atopobiaceae	g_Coriobacteriaceae UCG-002	s_uncultured bacterium
ASV_253	valerate	ASV_253 ~ valerate	1.54801	0.531417	0.00783185	0.184771	p_Firmicutes	c_Clostridia	o_Clostridiales	f_Lachnospiraceae
ASV_22	valerate	ASV_22 ~ valerate	-1.5657	0.554826	0.00966903	0.211673	p_Bacteroidetes	c_Bacteroidia	o_Bacteroidales	f_Tannerellaceae	g_Parabacteroides
ASV_56	valerate	ASV_56 ~ valerate	-1.6043	0.575011	0.0104055	0.214621	p_Bacteroidetes	c_Bacteroidia	o_Bacteroidales	f_Tannerellaceae	g_Parabacteroides	s_Parabacteroides distasonis
ASV_44	valerate	ASV_44 ~ valerate	-1.76326	0.59566	0.00701528	0.171746	p_Bacteroidetes	c_Bacteroidia	o_Bacteroidales	f_Tannerellaceae	g_Parabacteroides	s_Parabacteroides distasonis
ASV_54	valerate	ASV_54 ~ valerate	-1.89578	0.590467	0.00387871	0.141111	p_Bacteroidetes	c_Bacteroidia	o_Bacteroidales	f_Tannerellaceae	g_Parabacteroides	s_Parabacteroides distasonis
ASV_94	valerate	ASV_94 ~ valerate	-2.70365	0.914325	0.00706772	0.171746	p_Bacteroidetes	c_Bacteroidia	o_Bacteroidales	f_Muribaculaceae	g_uncultured bacterium	s_uncultured bacterium
ASV_288	propionate	ASV_288 ~ propionate	4.5142	1.24848	0.0014528	0.0954136	p_Bacteroidetes	c_Bacteroidia	o_Bacteroidales	f_Muribaculaceae	g_uncultured bacterium	s_uncultured bacterium
ASV_160	propionate	ASV_160 ~ propionate	3.48536	0.949287	0.00126688	0.0907091	p_Bacteroidetes	c_Bacteroidia	o_Bacteroidales	f_Muribaculaceae	g_uncultured bacterium	s_uncultured bacterium
ASV_323	propionate	ASV_323 ~ propionate	3.19266	1.0375	0.00532661	0.154091	p_Bacteroidetes	c_Bacteroidia	o_Bacteroidales	f_Muribaculaceae	g_uncultured bacterium	s_uncultured bacterium
ASV_16	propionate	ASV_16 ~ propionate	2.87529	1.02486	0.0100412	0.214621	p_Firmicutes	c_Clostridia	o_Clostridiales	f_Lachnospiraceae	g_Lachnospiraceae NK4A136 group	s_uncultured bacterium
ASV_94	propionate	ASV_94 ~ propionate	2.84902	0.98293	0.00809997	0.185688	p_Bacteroidetes	c_Bacteroidia	o_Bacteroidales	f_Muribaculaceae	g_uncultured bacterium	s_uncultured bacterium
ASV_226	propionate	ASV_226 ~ propionate	2.80226	0.725753	0.000793637	0.0803558	p_Firmicutes	c_Clostridia	o_Clostridiales	f_Ruminococcaceae	g_Ruminococcaceae UCG-014	s_unidentified
ASV_101	propionate	ASV_101 ~ propionate	2.69539	0.675201	0.000573845	0.0803558	p_Bacteroidetes	c_Bacteroidia	o_Bacteroidales	f_Bacteroidaceae	g_Bacteroides	s_Bacteroides stercorirosoris
ASV_54	propionate	ASV_54 ~ propionate	2.67171	0.634772	0.000334514	0.0803558	p_Bacteroidetes	c_Bacteroidia	o_Bacteroidales	f_Tannerellaceae	g_Parabacteroides	s_Parabacteroides distasonis
ASV_44	propionate	ASV_44 ~ propionate	2.61338	0.640354	0.000459803	0.0803558	p_Bacteroidetes	c_Bacteroidia	o_Bacteroidales	f_Tannerellaceae	g_Parabacteroides	s_Parabacteroides distasonis
ASV_22	propionate	ASV_22 ~ propionate	2.57972	0.596456	0.000250417	0.0803558	p_Bacteroidetes	c_Bacteroidia	o_Bacteroidales	f_Tannerellaceae	g_Parabacteroides
ASV_14	propionate	ASV_14 ~ propionate	2.52485	0.717072	0.00183154	0.103557	p_Bacteroidetes	c_Bacteroidia	o_Bacteroidales	f_Prevotellaceae	g_Alloprevotella	s_gut metagenome
ASV_56	propionate	ASV_56 ~ propionate	2.42181	0.618157	0.000689799	0.0803558	p_Bacteroidetes	c_Bacteroidia	o_Bacteroidales	f_Tannerellaceae	g_Parabacteroides	s_Parabacteroides distasonis
ASV_46	propionate	ASV_46 ~ propionate	2.31927	0.730047	0.00420443	0.141111	p_Bacteroidetes	c_Bacteroidia	o_Bacteroidales	f_Bacteroidaceae	g_Bacteroides	s_Bacteroides stercorirosoris
ASV_108	propionate	ASV_108 ~ propionate	2.29677	0.612654	0.0010473	0.0877568	p_Bacteroidetes	c_Bacteroidia	o_Bacteroidales	f_Muribaculaceae	g_uncultured bacterium	s_uncultured bacterium
ASV_17	propionate	ASV_17 ~ propionate	2.29528	0.572028	0.000545293	0.0803558	p_Bacteroidetes	c_Bacteroidia	o_Bacteroidales	f_Tannerellaceae	g_Parabacteroides	s_Parabacteroides distasonis
ASV_357	propionate	ASV_357 ~ propionate	2.22498	0.583835	0.000898497	0.0857412	p_Bacteroidetes	c_Bacteroidia	o_Bacteroidales	f_Rikenellaceae	g_Alistipes	s_Alistipes indistinctus YIT 12060
ASV_99	propionate	ASV_99 ~ propionate	2.21534	0.71516	0.00507544	0.152263	p_Bacteroidetes	c_Bacteroidia	o_Bacteroidales	f_Bacteroidaceae	g_Bacteroides	s_Bacteroides massiliensis B84634
ASV_156	propionate	ASV_156 ~ propionate	2.06552	0.710768	0.00795917	0.185688	p_Firmicutes	c_Clostridia	o_Clostridiales	f_Ruminococcaceae
ASV_165	propionate	ASV_165 ~ propionate	1.98986	0.599617	0.00299342	0.127538	p_Bacteroidetes	c_Bacteroidia	o_Bacteroidales	f_Muribaculaceae	g_uncultured bacterium	s_uncultured bacterium
ASV_42	propionate	ASV_42 ~ propionate	1.90443	0.683538	0.0104988	0.214621	p_Bacteroidetes	c_Bacteroidia	o_Bacteroidales	f_Bacteroidaceae	g_Bacteroides	s_Bacteroides vulgatus
ASV_19	propionate	ASV_19 ~ propionate	1.89075	0.580321	0.00346176	0.135679	p_Bacteroidetes	c_Bacteroidia	o_Bacteroidales	f_Bacteroidaceae	g_Bacteroides	s_Bacteroides massiliensis B84634
ASV_89	propionate	ASV_89 ~ propionate	1.79931	0.580143	0.00502965	0.152263	p_Bacteroidetes	c_Bacteroidia	o_Bacteroidales	f_Bacteroidaceae	g_Bacteroides	s_Bacteroides massiliensis B84634
ASV_65	propionate	ASV_65 ~ propionate	1.74856	0.632568	0.0110393	0.222185	p_Bacteroidetes	c_Bacteroidia	o_Bacteroidales	f_Muribaculaceae
ASV_21	propionate	ASV_21 ~ propionate	1.22671	0.431677	0.00923789	0.205946	p_Bacteroidetes	c_Bacteroidia	o_Bacteroidales	f_Muribaculaceae	g_uncultured organism	s_uncultured organism
ASV_41	propionate	ASV_41 ~ propionate	1.20493	0.415331	0.00805043	0.185688	p_Bacteroidetes	c_Bacteroidia	o_Bacteroidales	f_Muribaculaceae	g_uncultured organism	s_uncultured organism
ASV_484	propionate	ASV_484 ~ propionate	-1.54227	0.489841	0.00449843	0.141796	p_Firmicutes	c_Clostridia	o_Clostridiales	f_Lachnospiraceae	g_Lachnospiraceae UCG-006	s_uncultured bacterium
ASV_258	propionate	ASV_258 ~ propionate	-1.95984	0.65789	0.00671334	0.16935	p_Actinobacteria	c_Coriobacteriia	o_Coriobacteriales	f_Eggerthellaceae	g_Parvibacter	s_uncultured bacterium
ASV_55	propionate	ASV_55 ~ propionate	-2.18606	0.784738	0.0105091	0.214621	p_Actinobacteria	c_Coriobacteriia	o_Coriobacteriales	f_Atopobiaceae	g_Atopobium	s_uncultured Olsenella sp.
ASV_215	propionate	ASV_215 ~ propionate	-2.4499	0.76817	0.00408198	0.141111	p_Firmicutes	c_Bacilli	o_Lactobacillales	f_Streptococcaceae	g_Streptococcus
ASV_197	isovalerate	ASV_197 ~ isovalerate	-1.71652	0.486385	0.00179581	0.103557	p_Firmicutes	c_Clostridia	o_Clostridiales	f_Ruminococcaceae	g_Ruminococcaceae UCG-014	s_uncultured bacterium
ASV_87	isobutyrate	ASV_87 ~ isobutyrate	-4.48209	1.5986	0.0100827	0.214621	p_Verrucomicrobia	c_Verrucomicrobiae	o_Verrucomicrobiales	f_Akkermansiaceae	g_Akkermansia	s_uncultured bacterium
ASV_372	isobutyrate	ASV_372 ~ isobutyrate	1.50535	0.54477	0.0110636	0.222185	p_Firmicutes	c_Clostridia	o_Clostridiales	f_Lachnospiraceae	g_GCA-900066575	s_uncultured bacterium
ASV_390	isobutyrate	ASV_390 ~ isobutyrate	-3.07852	1.13223	0.0122395	0.239854	p_Bacteroidetes	c_Bacteroidia	o_Bacteroidales	f_Muribaculaceae	g_uncultured bacterium	s_uncultured bacterium
ASV_1	isobutyrate	ASV_1 ~ isobutyrate	-2.41725	0.799349	0.00603943	0.164897	p_Firmicutes	c_Erysipelotrichia	o_Erysipelotrichales	f_Erysipelotrichaceae	g_Dubosiella	s_Firmicutes bacterium M10-2
ASV_434	isobutyrate	ASV_434 ~ isobutyrate	-4.3826	1.38777	0.00439781	0.141111	p_Firmicutes	c_Erysipelotrichia	o_Erysipelotrichales	f_Erysipelotrichaceae	g_Erysipelatoclostridium
ASV_512	isobutyrate	ASV_512 ~ isobutyrate	-2.22915	0.777603	0.00872	0.1962	p_Proteobacteria	c_Deltaproteobacteria	o_Desulfovibrionales	f_Desulfovibrionaceae	g_Desulfovibrio
ASV_91	butyrate	ASV_91 ~ butyrate	1.18451	0.387764	0.00561799	0.158741	p_Bacteroidetes	c_Bacteroidia	o_Bacteroidales	f_Muribaculaceae
ASV_234	butyrate	ASV_234 ~ butyrate	1.13713	0.359808	0.0043732	0.141111	p_Bacteroidetes	c_Bacteroidia	o_Bacteroidales	f_Muribaculaceae	g_uncultured bacterium	s_uncultured bacterium
ASV_90	butyrate	ASV_90 ~ butyrate	1.03284	0.333027	0.00503131	0.152263	p_Bacteroidetes	c_Bacteroidia	o_Bacteroidales	f_Muribaculaceae	g_uncultured bacterium	s_uncultured bacterium
ASV_124	butyrate	ASV_124 ~ butyrate	-0.87275	0.225799	0.000785826	0.0803558	p_Firmicutes	c_Clostridia	o_Clostridiales	f_Ruminococcaceae	g_Ruminiclostridium 9
ASV_352	butyrate	ASV_352 ~ butyrate	-0.925732	0.30805	0.00631381	0.168599	p_Firmicutes	c_Clostridia	o_Clostridiales	f_Ruminococcaceae
ASV_131	butyrate	ASV_131 ~ butyrate	-1.15222	0.330021	0.00196905	0.106329	p_Firmicutes	c_Clostridia	o_Clostridiales	f_Ruminococcaceae	g_Oscillibacter	s_unidentified
ASV_370	butyrate	ASV_370 ~ butyrate	-1.24218	0.393526	0.00441335	0.141111	p_Firmicutes	c_Clostridia	o_Clostridiales	f_Ruminococcaceae	g_Ruminococcaceae NK4A214 group	s_uncultured bacterium
ASV_196	butyrate	ASV_196 ~ butyrate	-1.38858	0.393236	0.00178696	0.103557	p_Firmicutes	c_Clostridia	o_Clostridiales	f_Ruminococcaceae
ASV_233	butyrate	ASV_233 ~ butyrate	-1.39276	0.349942	0.000591202	0.0803558	p_Firmicutes	c_Clostridia	o_Clostridiales	f_Lachnospiraceae	g_Tyzzerella 3	s_uncultured rumen bacterium
ASV_512	butyrate	ASV_512 ~ butyrate	-1.39454	0.418925	0.00291989	0.126702	p_Proteobacteria	c_Deltaproteobacteria	o_Desulfovibrionales	f_Desulfovibrionaceae	g_Desulfovibrio
ASV_191	butyrate	ASV_191 ~ butyrate	-1.42044	0.472359	0.00628451	0.168599	p_Firmicutes	c_Clostridia	o_Clostridiales	f_Ruminococcaceae	g_Ruminiclostridium 9
ASV_75	butyrate	ASV_75 ~ butyrate	-1.45894	0.523732	0.0105103	0.214621	p_Patescibacteria	c_Saccharimonadia	o_Saccharimonadales	f_Saccharimonadaceae	g_Candidatus Saccharimonas	s_uncultured bacterium
ASV_250	butyrate	ASV_250 ~ butyrate	-1.54964	0.468964	0.00309727	0.127566	p_Firmicutes	c_Clostridia	o_Clostridiales	f_Ruminococcaceae	g_Anaerotruncus	s_uncultured bacterium
ASV_156	butyrate	ASV_156 ~ butyrate	-1.57001	0.414876	0.00095972	0.0857412	p_Firmicutes	c_Clostridia	o_Clostridiales	f_Ruminococcaceae
ASV_152	butyrate	ASV_152 ~ butyrate	-1.64809	0.53375	0.00519616	0.152364	p_Proteobacteria	c_Deltaproteobacteria	o_Desulfovibrionales	f_Desulfovibrionaceae	g_Desulfovibrio
ASV_107	butyrate	ASV_107 ~ butyrate	-1.68723	0.358389	9.64207e-05	0.0803558	p_Firmicutes	c_Clostridia	o_Clostridiales	f_Ruminococcaceae
ASV_177	butyrate	ASV_177 ~ butyrate	-1.82981	0.519762	0.00183413	0.103557	p_Bacteroidetes	c_Bacteroidia	o_Bacteroidales	f_Marinifilaceae	g_Odoribacter	s_uncultured bacterium
ASV_71	butyrate	ASV_71 ~ butyrate	-1.86604	0.590234	0.00436122	0.141111	p_Firmicutes	c_Bacilli	o_Lactobacillales	f_Aerococcaceae	g_Aerococcus
ASV_34	butyrate	ASV_34 ~ butyrate	-1.93306	0.583728	0.00304411	0.127538	p_Firmicutes	c_Bacilli	o_Lactobacillales	f_Lactobacillaceae	g_Lactobacillus	s_Lactobacillus murinus
ASV_72	butyrate	ASV_72 ~ butyrate	-2.08684	0.762821	0.0117826	0.232779	p_Firmicutes	c_Bacilli	o_Bacillales	f_Staphylococcaceae	g_Jeotgalicoccus
ASV_13	butyrate	ASV_13 ~ butyrate	-2.11268	0.596952	0.00175256	0.103557	p_Proteobacteria	c_Deltaproteobacteria	o_Desulfovibrionales	f_Desulfovibrionaceae	g_uncultured	s_uncultured bacterium
ASV_5	butyrate	ASV_5 ~ butyrate	-2.91664	0.919732	0.00426185	0.141111	p_Firmicutes	c_Bacilli	o_Bacillales	f_Staphylococcaceae	g_Staphylococcus	s_Staphylococcus lentus
ASV_72	acetate	ASV_72 ~ acetate	2.72608	0.749105	0.00137197	0.0926079	p_Firmicutes	c_Bacilli	o_Bacillales	f_Staphylococcaceae	g_Jeotgalicoccus
ASV_5	acetate	ASV_5 ~ acetate	2.69597	0.903194	0.00662037	0.16935	p_Firmicutes	c_Bacilli	o_Bacillales	f_Staphylococcaceae	g_Staphylococcus	s_Staphylococcus lentus
ASV_144	acetate	ASV_144 ~ acetate	2.59222	0.687129	0.000987964	0.0857412	p_Firmicutes	c_Bacilli	o_Bacillales	f_Family XI	g_Gemella
ASV_71	acetate	ASV_71 ~ acetate	2.50552	0.579622	0.000251913	0.0803558	p_Firmicutes	c_Bacilli	o_Lactobacillales	f_Aerococcaceae	g_Aerococcus
ASV_422	acetate	ASV_422 ~ acetate	2.47162	0.636515	0.00075181	0.0803558	p_Firmicutes	c_Clostridia	o_Clostridiales	f_Clostridiales vadinBB60 group	g_uncultured bacterium	s_uncultured bacterium
ASV_112	acetate	ASV_112 ~ acetate	1.80564	0.530784	0.00244757	0.126545	p_Firmicutes	c_Bacilli	o_Lactobacillales	f_Lactobacillaceae	g_Lactobacillus	s_Lactobacillus reuteri
ASV_140	acetate	ASV_140 ~ acetate	1.79165	0.587584	0.00569202	0.158984	p_Proteobacteria	c_Gammaproteobacteria	o_Pseudomonadales	f_Moraxellaceae	g_Acinetobacter	s_Acinetobacter lwoffii
ASV_184	acetate	ASV_184 ~ acetate	1.76242	0.593081	0.00682974	0.16935	p_Actinobacteria	c_Actinobacteria	o_Corynebacteriales	f_Corynebacteriaceae	g_Corynebacterium 1	s_Corynebacterium stationis
ASV_306	acetate	ASV_306 ~ acetate	1.58518	0.429924	0.00121937	0.0907091	p_Firmicutes	c_Bacilli	o_Bacillales	f_Planococcaceae	g_Sporosarcina	s_uncultured bacterium
ASV_55	acetate	ASV_55 ~ acetate	1.52127	0.449816	0.00256812	0.126702	p_Actinobacteria	c_Coriobacteriia	o_Coriobacteriales	f_Atopobiaceae	g_Atopobium	s_uncultured Olsenella sp.
ASV_4	acetate	ASV_4 ~ acetate	1.50629	0.522539	0.00840393	0.190856	p_Firmicutes	c_Erysipelotrichia	o_Erysipelotrichales	f_Erysipelotrichaceae	g_Dubosiella	s_uncultured bacterium
ASV_7	acetate	ASV_7 ~ acetate	1.44711	0.49027	0.00715627	0.172176	p_Bacteroidetes	c_Bacteroidia	o_Bacteroidales	f_Muribaculaceae
ASV_53	acetate	ASV_53 ~ acetate	1.44056	0.431067	0.00282984	0.126702	p_Firmicutes	c_Clostridia	o_Clostridiales	f_Lachnospiraceae
ASV_269	acetate	ASV_269 ~ acetate	1.42181	0.448686	0.00428587	0.141111	p_Actinobacteria	c_Coriobacteriia	o_Coriobacteriales	f_Eggerthellaceae	g_Enterorhabdus	s_Enterorhabdus mucosicola
ASV_143	acetate	ASV_143 ~ acetate	1.40811	0.472247	0.00667022	0.16935	p_Firmicutes	c_Bacilli	o_Lactobacillales	f_Lactobacillaceae	g_Lactobacillus	s_Lactobacillus johnsonii
ASV_1	acetate	ASV_1 ~ acetate	1.33772	0.422897	0.00434364	0.141111	p_Firmicutes	c_Erysipelotrichia	o_Erysipelotrichales	f_Erysipelotrichaceae	g_Dubosiella	s_Firmicutes bacterium M10-2
ASV_258	acetate	ASV_258 ~ acetate	1.28329	0.377106	0.0024407	0.126545	p_Actinobacteria	c_Coriobacteriia	o_Coriobacteriales	f_Eggerthellaceae	g_Parvibacter	s_uncultured bacterium
ASV_30	acetate	ASV_30 ~ acetate	0.979105	0.350627	0.0103482	0.214621	p_Firmicutes	c_Clostridia	o_Clostridiales	f_Ruminococcaceae
ASV_41	acetate	ASV_41 ~ acetate	-0.748392	0.23807	0.00455148	0.141796	p_Bacteroidetes	c_Bacteroidia	o_Bacteroidales	f_Muribaculaceae	g_uncultured organism	s_uncultured organism
ASV_40	acetate	ASV_40 ~ acetate	-0.809547	0.253467	0.00403712	0.141111	p_Bacteroidetes	c_Bacteroidia	o_Bacteroidales	f_Muribaculaceae	g_uncultured organism	s_uncultured organism
ASV_21	acetate	ASV_21 ~ acetate	-0.825717	0.247439	0.0028628	0.126702	p_Bacteroidetes	c_Bacteroidia	o_Bacteroidales	f_Muribaculaceae	g_uncultured organism	s_uncultured organism
ASV_23	acetate	ASV_23 ~ acetate	-0.873925	0.267343	0.00337308	0.13437	p_Bacteroidetes	c_Bacteroidia	o_Bacteroidales	f_Muribaculaceae	g_uncultured bacterium	s_uncultured bacterium
ASV_432	acetate	ASV_432 ~ acetate	-1.10799	0.392037	0.00957432	0.211505	p_Firmicutes	c_Clostridia	o_Clostridiales	f_Lachnospiraceae	g_[Ruminococcus] torques group	s_uncultured bacterium
ASV_108	acetate	ASV_108 ~ acetate	-1.17895	0.351176	0.0027272	0.126702	p_Bacteroidetes	c_Bacteroidia	o_Bacteroidales	f_Muribaculaceae	g_uncultured bacterium	s_uncultured bacterium
ASV_8	acetate	ASV_8 ~ acetate	-1.1959	0.399583	0.0064981	0.16935	p_Bacteroidetes	c_Bacteroidia	o_Bacteroidales	f_Bacteroidaceae	g_Bacteroides	s_Bacteroides thetaiotaomicron
ASV_42	acetate	ASV_42 ~ acetate	-1.20955	0.391807	0.00520421	0.152364	p_Bacteroidetes	c_Bacteroidia	o_Bacteroidales	f_Bacteroidaceae	g_Bacteroides	s_Bacteroides vulgatus
ASV_156	acetate	ASV_156 ~ acetate	-1.21219	0.407416	0.0067713	0.16935	p_Firmicutes	c_Clostridia	o_Clostridiales	f_Ruminococcaceae
ASV_89	acetate	ASV_89 ~ acetate	-1.2207	0.332541	0.00126918	0.0907091	p_Bacteroidetes	c_Bacteroidia	o_Bacteroidales	f_Bacteroidaceae	g_Bacteroides	s_Bacteroides massiliensis B84634
ASV_60	acetate	ASV_60 ~ acetate	-1.28276	0.438029	0.00755384	0.179959	p_Bacteroidetes	c_Bacteroidia	o_Bacteroidales	f_Muribaculaceae	g_uncultured bacterium	s_uncultured bacterium
ASV_282	acetate	ASV_282 ~ acetate	-1.28329	0.418412	0.00545684	0.156001	p_Firmicutes	c_Clostridia	o_Clostridiales	f_Lachnospiraceae
ASV_302	acetate	ASV_302 ~ acetate	-1.29335	0.384964	0.00271055	0.126702	p_Firmicutes	c_Clostridia	o_Clostridiales	f_Lachnospiraceae	g_uncultured	s_Clostridium sp. Culture-41
ASV_101	acetate	ASV_101 ~ acetate	-1.3099	0.387029	0.00255257	0.126702	p_Bacteroidetes	c_Bacteroidia	o_Bacteroidales	f_Bacteroidaceae	g_Bacteroides	s_Bacteroides stercorirosoris
ASV_201	acetate	ASV_201 ~ acetate	-1.32351	0.403407	0.00327802	0.13276	p_Firmicutes	c_Clostridia	o_Clostridiales	f_Ruminococcaceae	g_Ruminococcaceae UCG-014	s_unidentified
ASV_19	acetate	ASV_19 ~ acetate	-1.32959	0.332643	0.000566684	0.0803558	p_Bacteroidetes	c_Bacteroidia	o_Bacteroidales	f_Bacteroidaceae	g_Bacteroides	s_Bacteroides massiliensis B84634
ASV_54	acetate	ASV_54 ~ acetate	-1.43435	0.363855	0.000649481	0.0803558	p_Bacteroidetes	c_Bacteroidia	o_Bacteroidales	f_Tannerellaceae	g_Parabacteroides	s_Parabacteroides distasonis
ASV_17	acetate	ASV_17 ~ acetate	-1.45791	0.327889	0.000185053	0.0803558	p_Bacteroidetes	c_Bacteroidia	o_Bacteroidales	f_Tannerellaceae	g_Parabacteroides	s_Parabacteroides distasonis
ASV_243	acetate	ASV_243 ~ acetate	-1.46922	0.407853	0.00150151	0.0960175	p_Bacteroidetes	c_Bacteroidia	o_Bacteroidales	f_Muribaculaceae	g_uncultured bacterium	s_uncultured bacterium
ASV_14	acetate	ASV_14 ~ acetate	-1.49632	0.411029	0.00136755	0.0926079	p_Bacteroidetes	c_Bacteroidia	o_Bacteroidales	f_Prevotellaceae	g_Alloprevotella	s_gut metagenome
ASV_56	acetate	ASV_56 ~ acetate	-1.51021	0.354331	0.000292966	0.0803558	p_Bacteroidetes	c_Bacteroidia	o_Bacteroidales	f_Tannerellaceae	g_Parabacteroides	s_Parabacteroides distasonis
ASV_78	acetate	ASV_78 ~ acetate	-1.52021	0.432933	0.00187511	0.103557	p_Proteobacteria	c_Gammaproteobacteria	o_Betaproteobacteriales	f_Burkholderiaceae	g_Parasutterella
ASV_22	acetate	ASV_22 ~ acetate	-1.5298	0.341892	0.00017249	0.0803558	p_Bacteroidetes	c_Bacteroidia	o_Bacteroidales	f_Tannerellaceae	g_Parabacteroides
ASV_46	acetate	ASV_46 ~ acetate	-1.53922	0.418467	0.00124624	0.0907091	p_Bacteroidetes	c_Bacteroidia	o_Bacteroidales	f_Bacteroidaceae	g_Bacteroides	s_Bacteroides stercorirosoris
ASV_44	acetate	ASV_44 ~ acetate	-1.54723	0.367054	0.000329269	0.0803558	p_Bacteroidetes	c_Bacteroidia	o_Bacteroidales	f_Tannerellaceae	g_Parabacteroides	s_Parabacteroides distasonis
ASV_268	acetate	ASV_268 ~ acetate	-1.59571	0.410899	0.000751019	0.0803558	p_Bacteroidetes	c_Bacteroidia	o_Bacteroidales	f_Muribaculaceae	g_uncultured bacterium	s_uncultured bacterium
ASV_487	acetate	ASV_487 ~ acetate	-1.62499	0.536664	0.0059841	0.164897	p_Firmicutes	c_Clostridia	o_Clostridiales	f_Ruminococcaceae	g_Ruminococcaceae UCG-014	s_unidentified rumen bacterium JW32
ASV_312	acetate	ASV_312 ~ acetate	-1.76372	0.431508	0.000452772	0.0803558	p_Firmicutes	c_Clostridia	o_Clostridiales	f_Lachnospiraceae	g_[Eubacterium] fissicatena group	s_uncultured bacterium
ASV_82	acetate	ASV_82 ~ acetate	-1.76743	0.418526	0.000323001	0.0803558	p_Bacteroidetes	c_Bacteroidia	o_Bacteroidales	f_Muribaculaceae
ASV_160	acetate	ASV_160 ~ acetate	-1.81405	0.544136	0.00288525	0.126702	p_Bacteroidetes	c_Bacteroidia	o_Bacteroidales	f_Muribaculaceae	g_uncultured bacterium	s_uncultured bacterium
ASV_323	acetate	ASV_323 ~ acetate	-1.8978	0.594699	0.00406327	0.141111	p_Bacteroidetes	c_Bacteroidia	o_Bacteroidales	f_Muribaculaceae	g_uncultured bacterium	s_uncultured bacterium
ASV_99	acetate	ASV_99 ~ acetate	-1.94293	0.409934	8.90775e-05	0.0803558	p_Bacteroidetes	c_Bacteroidia	o_Bacteroidales	f_Bacteroidaceae	g_Bacteroides	s_Bacteroides massiliensis B84634
ASV_76	acetate	ASV_76 ~ acetate	-2.01374	0.532939	0.000973395	0.0857412	p_Proteobacteria	c_Gammaproteobacteria	o_Betaproteobacteriales	f_Burkholderiaceae	g_Parasutterella
ASV_45	acetate	ASV_45 ~ acetate	-2.08465	0.652469	0.00402636	0.141111	p_Firmicutes	c_Clostridia	o_Clostridiales	f_Lachnospiraceae	g_Lachnospiraceae NK4A136 group	s_Lachnospiraceae bacterium 10-1
ASV_390	acetate	ASV_390 ~ acetate	-2.22805	0.59901	0.0011258	0.0907091	p_Bacteroidetes	c_Bacteroidia	o_Bacteroidales	f_Muribaculaceae	g_uncultured bacterium	s_uncultured bacterium
ASV_16	acetate	ASV_16 ~ acetate	-2.44889	0.587454	0.000369812	0.0803558	p_Firmicutes	c_Clostridia	o_Clostridiales	f_Lachnospiraceae	g_Lachnospiraceae NK4A136 group	s_uncultured bacterium

## Sheet: Table S3
Table S3. The LEfSe results with LDA score cutoff of ≥ 2 based on KO abundance predicted by PICRUSt2.
KO_name	Description	Involved KEGG pathway	Log (abundance)	group	LDA	pvalue	level3	level2	level1
K03088	rpoE; RNA polymerase sigma-70 factor, ECF subfamily	-	3.77454	M20	3.04975	0.00033097	Transcription machinery	Brite Hierarchies	Protein families: genetic information processing
K05349	bglX; beta-glucosidase [EC:3.2.1.21]	ko01110 (Biosynthesis of secondary metabolites) ;ko01100 (Metabolic pathways) ;ko00999 (Biosynthesis of various plant secondary metabolites) ;ko00946 (Degradation of flavonoids) ;ko00500 (Starch and sucrose metabolism) ;ko00460 (Cyanoamino acid metabolism)	3.50882	M20	3.03989	0.000203205	Phenylpropanoid biosynthesis	Metabolism	Biosynthesis of other secondary metabolites
K07090	K07090; uncharacterized protein	-	3.41065	M0	2.99163	0.000335549	Function unknown	Not Included in Pathway or Brite	Poorly characterized
K01190	lacZ; beta-galactosidase [EC:3.2.1.23]	ko01100 (Metabolic pathways) ;ko00600 (Sphingolipid metabolism) ;ko00511 (Other glycan degradation) ;ko00052 (Galactose metabolism)	3.47644	M20	2.94733	0.00050628	Other glycan degradation	Metabolism	Glycan biosynthesis and metabolism
K02014	TC.FEV.OM; iron complex outermembrane recepter protein		3.42423	M20	2.92445	0.00169732	Transporters	Brite Hierarchies	Protein families: signaling and cellular processes
K07133	K07133; uncharacterized protein	-	3.43573	M20	2.91985	0.000390244	Function unknown	Not Included in Pathway or Brite	Poorly characterized
K02004	ABC.CD.P; putative ABC transport system permease protein	-	3.70902	M20	2.88808	0.000172178	Transporters	Brite Hierarchies	Protein families: signaling and cellular processes
K12373	HEXA_B; hexosaminidase [EC:3.2.1.52]	ko04142 (Lysosome) ;ko01100 (Metabolic pathways) ;ko00604 (Glycosphingolipid biosynthesis - ganglio series) ;ko00603 (Glycosphingolipid biosynthesis - globo and isoglobo series) ;ko00600 (Sphingolipid metabolism) ;ko00531 (Glycosaminoglycan degradation) ;ko00520 (Amino sugar and nucleotide sugar metabolism) ;ko00513 (Various types of N-glycan biosynthesis) ;ko00511 (Other glycan degradation)	3.28323	M20	2.79511	0.00234471	Chaperones and folding catalysts	Brite Hierarchies	Protein families: genetic information processing
K03169	topB; DNA topoisomerase III [EC:5.99.1.2]	-	3.3771	M20	2.78798	5.11685e-05	DNA replication proteins	Brite Hierarchies	Protein families: genetic information processing
K01991	ABC-2.OM, wza; polysaccharide biosynthesis/export protein	ko02026 (Biofilm formation - Escherichia coli) ;ko02020 (Two-component system)	3.1791	M20	2.77193	0.000184126	Transporters	Brite Hierarchies	Protein families: signaling and cellular processes
K02003	ABC.CD.A; putative ABC transport system ATP-binding protein	-	3.66916	M15	2.76511	0.0448462	Transporters	Brite Hierarchies	Protein families: signaling and cellular processes
K03655	recG; ATP-dependent DNA helicase RecG [EC:3.6.4.12]	ko03440 (Homologous recombination)	3.39143	M10	2.73856	0.000283401	DNA repair and recombination proteins	Brite Hierarchies	Protein families: genetic information processing
K01187	malZ; alpha-glucosidase [EC:3.2.1.20]	ko01110 (Biosynthesis of secondary metabolites) ;ko01100 (Metabolic pathways) ;ko00500 (Starch and sucrose metabolism) ;ko00052 (Galactose metabolism)	3.24697	M20	2.72181	0.000369402	Starch and sucrose metabolism	Metabolism	Carbohydrate metabolism
K03585	acrA, mexA, adeI, smeD, mtrC, cmeA; membrane fusion protein, multidrug efflux system	ko01503 (Cationic antimicrobial peptide (CAMP) resistance) ;ko01501 (beta-Lactam resistance)	3.26046	M20	2.71226	0.00167457	Antimicrobial resistance genes	Brite Hierarchies	Protein families: signaling and cellular processes
K02030	ABC.PA.S; polar amino acid transport system substrate-binding protein	-	3.31139	M0	2.69545	0.0046524	Transporters	Brite Hierarchies	Protein families: signaling and cellular processes
K02015	ABC.FEV.P; iron complex transport system permease protein	-	3.32709	M0	2.68233	0.00385429	Transporters	Brite Hierarchies	Protein families: signaling and cellular processes
K02016	ABC.FEV.S; iron complex transport system substrate-binding protein	-	3.30287	M0	2.67893	0.00110297	Transporters	Brite Hierarchies	Protein families: signaling and cellular processes
K03530	hupB; DNA-binding protein HU-beta	-	3.38133	M20	2.6755	0.000457323	DNA repair and recombination proteins	Brite Hierarchies	Protein families: genetic information processing
K05970	SIAE; sialate O-acetylesterase [EC:3.1.1.53]	-	3.11195	M20	2.66472	0.00185817	Enzymes with EC numbers	Not Included in Pathway or Brite	Unclassified: metabolism
K06871	K06871; uncharacterized protein	-	3.18203	M20	2.64811	0.000121833	Function unknown	Not Included in Pathway or Brite	Poorly characterized
K07025	K07025; putative hydrolase of the HAD superfamily	-	3.28752	M20	2.64659	0.00082913	General function prediction only	Not Included in Pathway or Brite	Poorly characterized
K05989	ramA; alpha-L-rhamnosidase [EC:3.2.1.40]	ko01100 (Metabolic pathways) ;ko00946 (Degradation of flavonoids)	3.01832	M20	2.64522	0.00036294	Enzymes with EC numbers	Not Included in Pathway or Brite	Unclassified: metabolism
K07085	K07085; putative transport protein	-	3.09462	M20	2.64144	0.000360811	Transport	Not Included in Pathway or Brite	Unclassified: signaling and cellular processes
K03773	fklB; FKBP-type peptidyl-prolyl cis-trans isomerase FklB [EC:5.2.1.8]	-	3.07907	M20	2.6248	0.000360104	Chaperones and folding catalysts	Brite Hierarchies	Protein families: genetic information processing
K02529	lacI, galR; LacI family transcriptional regulator	-	3.47672	M20	2.61359	0.0166613	Transcription factors	Brite Hierarchies	Protein families: genetic information processing
K10117	msmE; raffinose/stachyose/melibiose transport system substrate-binding protein	ko02010 (ABC transporters)	3.14332	M20	2.60312	0.00999689	Transporters	Brite Hierarchies	Protein families: signaling and cellular processes
K07407	E3.2.1.22B, galA, rafA; alpha-galactosidase [EC:3.2.1.22]	ko01100 (Metabolic pathways) ;ko00603 (Glycosphingolipid biosynthesis - globo and isoglobo series) ;ko00600 (Sphingolipid metabolism) ;ko00561 (Glycerolipid metabolism) ;ko00052 (Galactose metabolism)	3.10725	M20	2.58983	0.000226908	Glycosphingolipid biosynthesis - globo and isoglobo series	Metabolism	Glycan biosynthesis and metabolism
K07484	K07484; transposase	-	3.05666	M20	2.57684	0.00542436	Replication and repair	Not Included in Pathway or Brite	Unclassified: genetic information processing
K07483	K07483; transposase	-	3.03793	M20	2.56788	0.00487837	Replication and repair	Not Included in Pathway or Brite	Unclassified: genetic information processing
K01992	ABC-2.P; ABC-2 type transport system permease protein	-	3.69041	M20	2.56111	0.0131463	Transporters	Brite Hierarchies	Protein families: signaling and cellular processes
K10119	msmG; raffinose/stachyose/melibiose transport system permease protein	ko02010 (ABC transporters)	3.08844	M20	2.55766	0.00984851	Transporters	Brite Hierarchies	Protein families: signaling and cellular processes
K07114	yfbK; Ca-activated chloride channel homolog	-	3.032	M20	2.55563	0.000120395	Transporters	Brite Hierarchies	Protein families: signaling and cellular processes
K07001	K07001; NTE family protein	-	3.04705	M20	2.55501	0.0010881	General function prediction only	Not Included in Pathway or Brite	Poorly characterized
K00615	E2.2.1.1, tktA, tktB; transketolase [EC:2.2.1.1]	ko01230 (Biosynthesis of amino acids) ;ko01200 (Carbon metabolism) ;ko01120 (Microbial metabolism in diverse environments) ;ko01110 (Biosynthesis of secondary metabolites) ;ko01100 (Metabolic pathways) ;ko01051 (Biosynthesis of ansamycins) ;ko00710 (Carbon fixation in photosynthetic organisms) ;ko00030 (Pentose phosphate pathway)	3.38609	M15	2.55395	0.0340795	Biosynthesis of ansamycins	Metabolism	Metabolism of terpenoids and polyketides
K16089	TC.FEV.OM2, cirA, cfrA, hmuR; outer membrane receptor for ferrienterochelin and colicins	-	3.02882	M20	2.54991	0.0015383	Transporters	Brite Hierarchies	Protein families: signaling and cellular processes
K06889	K06889; uncharacterized protein	-	3.21058	M20	2.54402	0.000220303	Function unknown	Not Included in Pathway or Brite	Poorly characterized
K00012	UGDH, ugd; UDPglucose 6-dehydrogenase [EC:1.1.1.22]	ko01250 (Biosynthesis of nucleotide sugars) ;ko01240 (Biosynthesis of cofactors) ;ko01100 (Metabolic pathways) ;ko00541 (O-Antigen nucleotide sugar biosynthesis) ;ko00520 (Amino sugar and nucleotide sugar metabolism) ;ko00053 (Ascorbate and aldarate metabolism) ;ko00040 (Pentose and glucuronate interconversions)	3.0789	M20	2.53128	0.000726363	O-Antigen nucleotide sugar biosynthesis	Metabolism	Glycan biosynthesis and metabolism
K01993	ABC-2.TX; HlyD family secretion protein	-	3.04932	M20	2.52742	0.000554974	Structural proteins	Not Included in Pathway or Brite	Unclassified: signaling and cellular processes
K01897	ACSL, fadD; long-chain acyl-CoA synthetase [EC:6.2.1.3]	ko04920 (Adipocytokine signaling pathway) ;ko04714 (Thermogenesis) ;ko04216 (Ferroptosis) ;ko04146 (Peroxisome) ;ko03320 (PPAR signaling pathway) ;ko02024 (Quorum sensing) ;ko01212 (Fatty acid metabolism) ;ko01100 (Metabolic pathways) ;ko00071 (Fatty acid degradation) ;ko00061 (Fatty acid biosynthesis)	3.19605	M20	2.52448	0.00154128	Exosome	Brite Hierarchies	Protein families: signaling and cellular processes
K15580	oppA, mppA; oligopeptide transport system substrate-binding protein	ko02024 (Quorum sensing) ;ko02010 (ABC transporters) ;ko01501 (beta-Lactam resistance)	2.99372	M0	2.5204	0.00257571	Transporters	Brite Hierarchies	Protein families: signaling and cellular processes
K01206	FUCA; alpha-L-fucosidase [EC:3.2.1.51]	ko04142 (Lysosome) ;ko00511 (Other glycan degradation)	3.06019	M10	2.51914	0.0122044	Exosome	Brite Hierarchies	Protein families: signaling and cellular processes
K03892	arsR; ArsR family transcriptional regulator, arsenate/arsenite/antimonite-responsive transcriptional repressor	-	3.02521	M0	2.51793	7.72239e-05	Transcription factors	Brite Hierarchies	Protein families: genetic information processing
K09955	K09955; uncharacterized protein	-	2.98819	M20	2.51602	0.00605303	Function unknown	Not Included in Pathway or Brite	Poorly characterized
K04487	iscS, NFS1; cysteine desulfurase [EC:2.8.1.7]	ko04122 (Sulfur relay system) ;ko01240 (Biosynthesis of cofactors) ;ko01100 (Metabolic pathways) ;ko00730 (Thiamine metabolism)	3.10077	M0	2.50706	0.000509258	Prokaryotic defense system	Brite Hierarchies	Protein families: signaling and cellular processes
K03561	exbB; biopolymer transport protein ExbB	-	2.99555	M20	2.50517	0.00124851	Transporters	Brite Hierarchies	Protein families: signaling and cellular processes
K01154	hsdS; type I restriction enzyme, S subunit [EC:3.1.21.3]	-	3.26727	M15	2.50469	0.0101855	Prokaryotic defense system	Brite Hierarchies	Protein families: signaling and cellular processes
K01284	dcp; peptidyl-dipeptidase Dcp [EC:3.4.15.5]	-	2.97756	M20	2.50384	0.000504305	Peptidases and inhibitors	Brite Hierarchies	Protein families: metabolism
K07088	K07088; uncharacterized protein	-	3.05441	M0	2.5004	0.000230058	level3_unclassified	level1_unclassified	level2_unclassified
K15923	AXY8, FUC95A, afcA; alpha-L-fucosidase 2 [EC:3.2.1.51]	ko00511 (Other glycan degradation)	2.9537	M20	2.49713	0.004591	Other glycan degradation	Metabolism	Glycan biosynthesis and metabolism
K04486	E3.1.3.15B; histidinol-phosphatase (PHP family) [EC:3.1.3.15]	ko01230 (Biosynthesis of amino acids) ;ko01110 (Biosynthesis of secondary metabolites) ;ko01100 (Metabolic pathways) ;ko00340 (Histidine metabolism)	3.13085	M15	2.49704	0.00305983	Histidine metabolism	Metabolism	Amino acid metabolism
K06142	hlpA, ompH; outer membrane protein	-	3.11242	M20	2.49596	0.00694657	Structural proteins	Not Included in Pathway or Brite	Unclassified: signaling and cellular processes
K02429	fucP; MFS transporter, FHS family, L-fucose permease	-	3.01876	M20	2.49325	0.00168753	Transporters	Brite Hierarchies	Protein families: signaling and cellular processes
K10118	msmF; raffinose/stachyose/melibiose transport system permease protein	ko02010 (ABC transporters)	3.03343	M20	2.4906	0.0127376	Transporters	Brite Hierarchies	Protein families: signaling and cellular processes
K01278	DPP4, CD26; dipeptidyl-peptidase 4 [EC:3.4.14.5]	ko04974 (Protein digestion and absorption)	2.9435	M20	2.48895	0.000615462	CD molecules	Brite Hierarchies	Protein families: signaling and cellular processes
K16785	ecfT; energy-coupling factor transport system permease protein	ko02010 (ABC transporters)	3.10624	M0	2.48837	0.012503	Transporters	Brite Hierarchies	Protein families: signaling and cellular processes
K02005	ABC.CD.TX; HlyD family secretion protein	-	3.11511	M20	2.48819	0.00159267	Structural proteins	Not Included in Pathway or Brite	Unclassified: signaling and cellular processes
K00845	glk; glucokinase [EC:2.7.1.2]	ko01250 (Biosynthesis of nucleotide sugars) ;ko01200 (Carbon metabolism) ;ko01120 (Microbial metabolism in diverse environments) ;ko01110 (Biosynthesis of secondary metabolites) ;ko01100 (Metabolic pathways) ;"map00524 (Neomycin, kanamycin and gentamicin biosynthesis)" ;ko00521 (Streptomycin biosynthesis) ;ko00520 (Amino sugar and nucleotide sugar metabolism) ;ko00500 (Starch and sucrose metaboli…	3.19981	M20	2.48807	0.000486865	Neomycin, kanamycin and gentamicin biosynthesis	Metabolism	Biosynthesis of other secondary metabolites
K00721	DPM1; dolichol-phosphate mannosyltransferase [EC:2.4.1.83]	ko01100 (Metabolic pathways) ;ko00510 (N-Glycan biosynthesis)	2.93888	M20	2.47277	4.09345e-05	Glycosyltransferases	Brite Hierarchies	Protein families: metabolism
K01785	galM, GALM; aldose 1-epimerase [EC:5.1.3.3]	ko01120 (Microbial metabolism in diverse environments) ;ko01110 (Biosynthesis of secondary metabolites) ;ko01100 (Metabolic pathways) ;ko00052 (Galactose metabolism) ;ko00010 (Glycolysis / Gluconeogenesis)	3.1488	M20	2.47188	0.000771549	Galactose metabolism	Metabolism	Carbohydrate metabolism
K03654	recQ; ATP-dependent DNA helicase RecQ [EC:3.6.4.12]	ko03018 (RNA degradation)	3.19572	M20	2.47138	0.00118264	DNA repair and recombination proteins	Brite Hierarchies	Protein families: genetic information processing
K07271	licD; lipopolysaccharide cholinephosphotransferase [EC:2.7.8.-]	ko00552 (Teichoic acid biosynthesis)	2.93778	M20	2.4707	9.87615e-05	Enzymes with EC numbers	Not Included in Pathway or Brite	Unclassified: metabolism
K01960	pycB; pyruvate carboxylase subunit B [EC:6.4.1.1]	ko01230 (Biosynthesis of amino acids) ;ko01200 (Carbon metabolism) ;ko01120 (Microbial metabolism in diverse environments) ;ko01100 (Metabolic pathways) ;ko00720 (Carbon fixation pathways in prokaryotes) ;ko00620 (Pyruvate metabolism) ;ko00020 (Citrate cycle (TCA cycle))	2.89511	M20	2.47056	0.000282844	Carbon fixation pathways in prokaryotes	Metabolism	Energy metabolism
K02564	nagB, GNPDA; glucosamine-6-phosphate deaminase [EC:3.5.99.6]	ko01100 (Metabolic pathways) ;ko00520 (Amino sugar and nucleotide sugar metabolism)	3.13485	M20	2.46911	9.75939e-05	Amino sugar and nucleotide sugar metabolism	Metabolism	Carbohydrate metabolism
K02029	ABC.PA.P; polar amino acid transport system permease protein	-	3.10979	M0	2.46479	0.0422029	Transporters	Brite Hierarchies	Protein families: signaling and cellular processes
K01270	pepD; dipeptidase D [EC:3.4.13.-]	ko01100 (Metabolic pathways) ;ko00480 (Glutathione metabolism)	3.02026	M20	2.45818	0.00019003	Peptidases and inhibitors	Brite Hierarchies	Protein families: metabolism
K02035	ABC.PE.S; peptide/nickel transport system substrate-binding protein	ko02024 (Quorum sensing)	3.0984	M0	2.45751	0.00225641	Transporters	Brite Hierarchies	Protein families: signaling and cellular processes
K03797	E3.4.21.102, prc, ctpA; carboxyl-terminal processing protease [EC:3.4.21.102]	-	3.19626	M20	2.44828	0.000482128	Peptidases and inhibitors	Brite Hierarchies	Protein families: metabolism
K07075	K07075; uncharacterized protein	-	2.86278	M20	2.44497	0.000534755	Function unknown	Not Included in Pathway or Brite	Poorly characterized
K01999	livK; branched-chain amino acid transport system substrate-binding protein	ko02024 (Quorum sensing) ;ko02010 (ABC transporters)	2.96112	M0	2.44244	0.00760326	Transporters	Brite Hierarchies	Protein families: signaling and cellular processes
K00123	fdoG, fdhF, fdwA; formate dehydrogenase major subunit [EC:1.17.1.9]	ko01200 (Carbon metabolism) ;ko01120 (Microbial metabolism in diverse environments) ;ko01100 (Metabolic pathways) ;ko00680 (Methane metabolism) ;ko00630 (Glyoxylate and dicarboxylate metabolism)	2.81894	M0	2.43628	0.000174574	Methane metabolism	Metabolism	Energy metabolism
K16787	ecfA2; energy-coupling factor transport system ATP-binding protein [EC:3.6.3.-]	ko02010 (ABC transporters)	3.09296	M0	2.43242	0.0158803	Transporters	Brite Hierarchies	Protein families: signaling and cellular processes
K02477	K02477; two-component system, LytTR family, response regulator	-	2.88507	M20	2.43186	0.000131346	Two-component system	Brite Hierarchies	Protein families: signaling and cellular processes
K02028	ABC.PA.A; polar amino acid transport system ATP-binding protein [EC:3.6.3.21]	-	3.13994	M0	2.42978	0.00573024	Transporters	Brite Hierarchies	Protein families: signaling and cellular processes
K02377	TSTA3, fcl; GDP-L-fucose synthase [EC:1.1.1.271]	ko01250 (Biosynthesis of nucleotide sugars) ;ko01100 (Metabolic pathways) ;ko00541 (O-Antigen nucleotide sugar biosynthesis) ;ko00520 (Amino sugar and nucleotide sugar metabolism) ;ko00051 (Fructose and mannose metabolism)	2.95243	M20	2.42916	0.00115996	O-Antigen nucleotide sugar biosynthesis	Metabolism	Glycan biosynthesis and metabolism
K07011	K07011; uncharacterized protein	-	3.09298	M20	2.42774	0.0114986	level3_unclassified	level1_unclassified	level2_unclassified
K01997	livH; branched-chain amino acid transport system permease protein	ko02024 (Quorum sensing) ;ko02010 (ABC transporters)	2.94688	M0	2.42509	0.015107	Transporters	Brite Hierarchies	Protein families: signaling and cellular processes
K01998	livM; branched-chain amino acid transport system permease protein	ko02024 (Quorum sensing) ;ko02010 (ABC transporters)	2.94723	M0	2.42426	0.015107	Transporters	Brite Hierarchies	Protein families: signaling and cellular processes
K01711	gmd, GMDS; GDPmannose 4,6-dehydratase [EC:4.2.1.47]	ko01250 (Biosynthesis of nucleotide sugars) ;ko01100 (Metabolic pathways) ;ko00541 (O-Antigen nucleotide sugar biosynthesis) ;ko00520 (Amino sugar and nucleotide sugar metabolism) ;ko00051 (Fructose and mannose metabolism)	2.9465	M20	2.42425	0.00031698	O-Antigen nucleotide sugar biosynthesis	Metabolism	Glycan biosynthesis and metabolism
K00384	trxB, TRR; thioredoxin reductase (NADPH) [EC:1.8.1.9]	ko00450 (Selenocompound metabolism)	3.16515	M0	2.4235	4.45978e-05	Selenocompound metabolism	Metabolism	Metabolism of other amino acids
K15726	czcA; cobalt-zinc-cadmium resistance protein CzcA	-	2.80869	M20	2.42316	0.0001715	Transporters	Brite Hierarchies	Protein families: signaling and cellular processes
K07038	K07038; inner membrane protein	-	2.74668	M0	2.41967	7.69178e-05	General function prediction only	Not Included in Pathway or Brite	Poorly characterized
K01802	E5.2.1.8; peptidylprolyl isomerase [EC:5.2.1.8]	-	2.90153	M20	2.41918	0.00046363	Enzymes with EC numbers	Not Included in Pathway or Brite	Unclassified: metabolism
K05595	marC; multiple antibiotic resistance protein	-	2.93878	M20	2.41714	0.000634972	Transporters	Brite Hierarchies	Protein families: signaling and cellular processes
K01439	dapE; succinyl-diaminopimelate desuccinylase [EC:3.5.1.18]	ko01230 (Biosynthesis of amino acids) ;ko01120 (Microbial metabolism in diverse environments) ;ko01100 (Metabolic pathways) ;ko00300 (Lysine biosynthesis)	2.93282	M0	2.40953	0.00218393	Peptidases and inhibitors	Brite Hierarchies	Protein families: metabolism
K12340	tolC; outer membrane protein	ko05133 (Pertussis) ;ko04626 (Plant-pathogen interaction) ;ko03070 (Bacterial secretion system) ;ko02020 (Two-component system) ;ko01503 (Cationic antimicrobial peptide (CAMP) resistance) ;ko01501 (beta-Lactam resistance)	2.94907	M20	2.40768	0.000940756	Antimicrobial resistance genes	Brite Hierarchies	Protein families: signaling and cellular processes
K03832	tonB; periplasmic protein TonB	-	2.97879	M20	2.4043	0.00492484	Transporters	Brite Hierarchies	Protein families: signaling and cellular processes
K00067	rfbD, rmlD; dTDP-4-dehydrorhamnose reductase [EC:1.1.1.133]	ko01250 (Biosynthesis of nucleotide sugars) ;ko01110 (Biosynthesis of secondary metabolites) ;ko01100 (Metabolic pathways) ;ko00541 (O-Antigen nucleotide sugar biosynthesis) ;ko00523 (Polyketide sugar unit biosynthesis) ;ko00521 (Streptomycin biosynthesis)	3.03785	M15	2.40388	0.000981804	Streptomycin biosynthesis	Metabolism	Biosynthesis of other secondary metabolites
K08218	ampG; MFS transporter, PAT family, beta-lactamase induction signal transducer AmpG	ko01501 (beta-Lactam resistance)	2.85411	M20	2.40298	0.000471865	Transporters	Brite Hierarchies	Protein families: signaling and cellular processes
K07154	hipA; serine/threonine-protein kinase HipA [EC:2.7.11.1]	-	2.93558	M20	2.40088	0.00136468	Prokaryotic defense system	Brite Hierarchies	Protein families: signaling and cellular processes
K01995	livG; branched-chain amino acid transport system ATP-binding protein	ko02024 (Quorum sensing) ;ko02010 (ABC transporters)	2.92879	M0	2.39821	0.0125263	Transporters	Brite Hierarchies	Protein families: signaling and cellular processes
K01996	livF; branched-chain amino acid transport system ATP-binding protein	ko02024 (Quorum sensing) ;ko02010 (ABC transporters)	2.92889	M0	2.39742	0.0102236	Transporters	Brite Hierarchies	Protein families: signaling and cellular processes
K00850	pfkA, PFK; 6-phosphofructokinase 1 [EC:2.7.1.11]	ko05230 (Central carbon metabolism in cancer) ;ko04922 (Glucagon signaling pathway) ;ko04919 (Thyroid hormone signaling pathway) ;ko04152 (AMPK signaling pathway) ;ko04066 (HIF-1 signaling pathway) ;ko03018 (RNA degradation) ;ko01230 (Biosynthesis of amino acids) ;ko01200 (Carbon metabolism) ;ko01120 (Microbial metabolism in diverse environments) ;ko01110 (Biosynthesis of secondary metabolites) ;…	3.24625	M20	2.39456	0.00198763	Messenger RNA biogenesis	Brite Hierarchies	Protein families: genetic information processing
K15727	czcB; membrane fusion protein, cobalt-zinc-cadmium efflux system	-	2.76403	M20	2.38963	0.000162919	Transporters	Brite Hierarchies	Protein families: signaling and cellular processes
K07713	zraR, hydG; two-component system, NtrC family, response regulator HydG	ko02020 (Two-component system)	2.99202	M20	2.38706	0.00460846	Two-component system	Brite Hierarchies	Protein families: signaling and cellular processes
K12574	rnj; ribonuclease J [EC:3.1.-.-]	ko03018 (RNA degradation)	2.95905	M0	2.38317	0.00046363	Messenger RNA biogenesis	Brite Hierarchies	Protein families: genetic information processing
K03718	asnC; Lrp/AsnC family transcriptional regulator, regulator for asnA, asnC and gidA	-	2.83912	M20	2.38122	0.000424541	Transcription factors	Brite Hierarchies	Protein families: genetic information processing
K00688	PYG, glgP; glycogen phosphorylase [EC:2.4.1.1]	ko04931 (Insulin resistance) ;ko04922 (Glucagon signaling pathway) ;ko04910 (Insulin signaling pathway) ;ko04217 (Necroptosis) ;ko02026 (Biofilm formation - Escherichia coli) ;ko01110 (Biosynthesis of secondary metabolites) ;ko01100 (Metabolic pathways) ;ko00500 (Starch and sucrose metabolism)	3.07009	M10	2.37766	0.00881871	Insulin resistance	Human Diseases	Endocrine and metabolic disease
K00963	UGP2, galU, galF; UTP--glucose-1-phosphate uridylyltransferase [EC:2.7.7.9]	ko01250 (Biosynthesis of nucleotide sugars) ;ko01240 (Biosynthesis of cofactors) ;ko01110 (Biosynthesis of secondary metabolites) ;ko01100 (Metabolic pathways) ;ko00541 (O-Antigen nucleotide sugar biosynthesis) ;ko00520 (Amino sugar and nucleotide sugar metabolism) ;ko00500 (Starch and sucrose metabolism) ;ko00052 (Galactose metabolism) ;ko00040 (Pentose and glucuronate interconversions)	2.76308	M0	2.37529	0.000126501	O-Antigen nucleotide sugar biosynthesis	Metabolism	Glycan biosynthesis and metabolism
K01173	ENDOG; endonuclease G, mitochondrial	ko04210 (Apoptosis)	2.84181	M20	2.37515	0.000924456	Mitochondrial biogenesis	Brite Hierarchies	Protein families: genetic information processing
K01572	oadB; oxaloacetate decarboxylase, beta subunit [EC:4.1.1.3]	-	2.96091	M20	2.37309	0.0009592	level3_unclassified	level1_unclassified	level2_unclassified
K01847	MUT; methylmalonyl-CoA mutase [EC:5.4.99.2]	ko01200 (Carbon metabolism) ;ko01120 (Microbial metabolism in diverse environments) ;ko01100 (Metabolic pathways) ;ko00720 (Carbon fixation pathways in prokaryotes) ;ko00640 (Propanoate metabolism) ;ko00630 (Glyoxylate and dicarboxylate metabolism) ;"map00280 (Valine, leucine and isoleucine degradation)"	2.84168	M20	2.37254	0.000867045	Valine, leucine and isoleucine degradation	Metabolism	Amino acid metabolism
K02073	metQ; D-methionine transport system substrate-binding protein	ko02010 (ABC transporters)	2.95532	M0	2.36915	0.0458164	Transporters	Brite Hierarchies	Protein families: signaling and cellular processes
K07240	chrA; chromate transporter	-	3.13034	M15	2.36257	0.0031308	Transporters	Brite Hierarchies	Protein families: signaling and cellular processes
K02342	dnaQ; DNA polymerase III subunit epsilon [EC:2.7.7.7]	ko03440 (Homologous recombination) ;ko03430 (Mismatch repair) ;ko03030 (DNA replication)	3.07148	M20	2.3582	0.00105079	DNA repair and recombination proteins	Brite Hierarchies	Protein families: genetic information processing
K03296	TC.HAE1; hydrophobic/amphiphilic exporter-1 (mainly G- bacteria), HAE1 family	-	3.10045	M20	2.35455	0.0160277	Transport	Not Included in Pathway or Brite	Unclassified: signaling and cellular processes
K03924	moxR; MoxR-like ATPase [EC:3.6.3.-]	-	2.92455	M20	2.35169	0.000518295	Enzymes with EC numbers	Not Included in Pathway or Brite	Unclassified: metabolism
K00262	E1.4.1.4, gdhA; glutamate dehydrogenase (NADP+) [EC:1.4.1.4]	ko01120 (Microbial metabolism in diverse environments) ;ko01100 (Metabolic pathways) ;ko00910 (Nitrogen metabolism) ;"map00250 (Alanine, aspartate and glutamate metabolism)" ;ko00220 (Arginine biosynthesis)	3.0185	M20	2.35056	0.000363653	Arginine biosynthesis	Metabolism	Amino acid metabolism
K03771	surA; peptidyl-prolyl cis-trans isomerase SurA [EC:5.2.1.8]	-	2.91517	M20	2.34579	0.00187614	Chaperones and folding catalysts	Brite Hierarchies	Protein families: genetic information processing
K12308	bgaB, lacA; beta-galactosidase [EC:3.2.1.23]	ko00052 (Galactose metabolism)	2.91549	M20	2.34486	0.00206953	Galactose metabolism	Metabolism	Carbohydrate metabolism
K09808	lolC_E; lipoprotein-releasing system permease protein	ko02010 (ABC transporters)	2.92163	M20	2.33409	0.00250271	Transporters	Brite Hierarchies	Protein families: signaling and cellular processes
K07304	msrA; peptide-methionine (S)-S-oxide reductase [EC:1.8.4.11]	-	2.66882	M0	2.33232	0.0020775	Enzymes with EC numbers	Not Included in Pathway or Brite	Unclassified: metabolism
K00677	lpxA; UDP-N-acetylglucosamine acyltransferase [EC:2.3.1.129]	ko01503 (Cationic antimicrobial peptide (CAMP) resistance) ;ko01100 (Metabolic pathways) ;ko00540 (Lipopolysaccharide biosynthesis)	2.90809	M20	2.33159	0.00122933	Lipopolysaccharide biosynthesis proteins	Brite Hierarchies	Protein families: metabolism
K02217	ftnA, ftn; ferritin [EC:1.16.3.2]	-	2.9307	M20	2.32978	0.00034019	Enzymes with EC numbers	Not Included in Pathway or Brite	Unclassified: metabolism
K03311	TC.LIVCS; branched-chain amino acid:cation transporter, LIVCS family	-	2.74113	M0	2.32813	0.00146299	Transport	Not Included in Pathway or Brite	Unclassified: signaling and cellular processes
K01787	RENBP; N-acylglucosamine 2-epimerase [EC:5.1.3.8]	ko01100 (Metabolic pathways) ;ko00520 (Amino sugar and nucleotide sugar metabolism)	2.77007	M20	2.32662	0.00175385	Amino sugar and nucleotide sugar metabolism	Metabolism	Carbohydrate metabolism
K01130	E3.1.6.1, aslA; arylsulfatase [EC:3.1.6.1]	ko01100 (Metabolic pathways) ;ko00600 (Sphingolipid metabolism)	2.70766	M20	2.32643	0.000509258	Sphingolipid metabolism	Metabolism	Lipid metabolism
K01442	E3.5.1.24; choloylglycine hydrolase [EC:3.5.1.24]	ko01100 (Metabolic pathways) ;ko00121 (Secondary bile acid biosynthesis) ;ko00120 (Primary bile acid biosynthesis)	2.89467	M20	2.32641	0.000266121	Peptidases and inhibitors	Brite Hierarchies	Protein families: metabolism
K07148	K07148; uncharacterized protein	-	2.87845	M20	2.32575	0.00174374	Function unknown	Not Included in Pathway or Brite	Poorly characterized
K03324	yjbB; phosphate:Na+ symporter	-	3.09818	M15	2.32368	0.00131292	Transporters	Brite Hierarchies	Protein families: signaling and cellular processes
K01007	pps, ppsA; pyruvate, water dikinase [EC:2.7.9.2]	ko01200 (Carbon metabolism) ;ko01120 (Microbial metabolism in diverse environments) ;ko01110 (Biosynthesis of secondary metabolites) ;ko01100 (Metabolic pathways) ;ko00720 (Carbon fixation pathways in prokaryotes) ;ko00680 (Methane metabolism) ;ko00620 (Pyruvate metabolism) ;ko00010 (Glycolysis / Gluconeogenesis)	2.69913	M0	2.31342	0.00789449	Methane metabolism	Metabolism	Energy metabolism
K02071	metN; D-methionine transport system ATP-binding protein	ko02010 (ABC transporters)	2.87788	M0	2.31235	0.00627411	Transporters	Brite Hierarchies	Protein families: signaling and cellular processes
K02072	metI; D-methionine transport system permease protein	ko02010 (ABC transporters)	2.87863	M0	2.31199	0.00670227	Transporters	Brite Hierarchies	Protein families: signaling and cellular processes
K00847	E2.7.1.4, scrK; fructokinase [EC:2.7.1.4]	ko01250 (Biosynthesis of nucleotide sugars) ;ko01110 (Biosynthesis of secondary metabolites) ;ko01100 (Metabolic pathways) ;ko00520 (Amino sugar and nucleotide sugar metabolism) ;ko00500 (Starch and sucrose metabolism) ;ko00051 (Fructose and mannose metabolism)	3.0573	M20	2.31148	0.000286763	Amino sugar and nucleotide sugar metabolism	Metabolism	Carbohydrate metabolism
K00648	fabH; 3-oxoacyl-[acyl-carrier-protein] synthase III [EC:2.3.1.180]	ko01212 (Fatty acid metabolism) ;ko01100 (Metabolic pathways) ;ko00061 (Fatty acid biosynthesis)	3.13168	M20	2.30974	0.00266607	Lipid biosynthesis proteins	Brite Hierarchies	Protein families: metabolism
K00705	malQ; 4-alpha-glucanotransferase [EC:2.4.1.25]	ko01110 (Biosynthesis of secondary metabolites) ;ko01100 (Metabolic pathways) ;ko00500 (Starch and sucrose metabolism)	2.96197	M10	2.30533	0.0142378	Starch and sucrose metabolism	Metabolism	Carbohydrate metabolism
K07284	srtA; sortase A [EC:3.4.22.70]	-	2.8212	M15	2.30217	0.028645	Peptidoglycan biosynthesis and degradation proteins	Brite Hierarchies	Protein families: metabolism
K01443	nagA, AMDHD2; N-acetylglucosamine-6-phosphate deacetylase [EC:3.5.1.25]	ko01100 (Metabolic pathways) ;ko00520 (Amino sugar and nucleotide sugar metabolism)	3.02267	M20	2.3006	0.00102661	Amino sugar and nucleotide sugar metabolism	Metabolism	Carbohydrate metabolism
K02160	accB, bccP; acetyl-CoA carboxylase biotin carboxyl carrier protein	ko01212 (Fatty acid metabolism) ;ko01200 (Carbon metabolism) ;ko01120 (Microbial metabolism in diverse environments) ;ko01110 (Biosynthesis of secondary metabolites) ;ko01100 (Metabolic pathways) ;ko00720 (Carbon fixation pathways in prokaryotes) ;ko00640 (Propanoate metabolism) ;ko00620 (Pyruvate metabolism) ;ko00061 (Fatty acid biosynthesis)	2.71524	M0	2.29897	0.00038267	Fatty acid biosynthesis	Metabolism	Lipid metabolism
K02794	PTS-Man-EIIB, manX; PTS system, mannose-specific IIB component [EC:2.7.1.191]	ko02060 (Phosphotransferase system (PTS)) ;ko01100 (Metabolic pathways) ;ko00520 (Amino sugar and nucleotide sugar metabolism) ;ko00051 (Fructose and mannose metabolism)	2.8297	M15	2.29894	0.0157052	Transporters	Brite Hierarchies	Protein families: signaling and cellular processes
K07138	K07138; uncharacterized protein	-	2.96294	M20	2.29741	0.000312653	Function unknown	Not Included in Pathway or Brite	Poorly characterized
K07636	phoR; two-component system, OmpR family, phosphate regulon sensor histidine kinase PhoR [EC:2.7.13.3]	ko02020 (Two-component system)	3.12218	M20	2.29685	0.000524408	Two-component system	Brite Hierarchies	Protein families: signaling and cellular processes
K01752	E4.3.1.17, sdaA, sdaB, tdcG; L-serine dehydratase [EC:4.3.1.17]	ko01230 (Biosynthesis of amino acids) ;ko01200 (Carbon metabolism) ;ko01110 (Biosynthesis of secondary metabolites) ;ko01100 (Metabolic pathways) ;ko00270 (Cysteine and methionine metabolism) ;"map00260 (Glycine, serine and threonine metabolism)"	3.032	M0	2.29651	0.000679811	Cysteine and methionine metabolism	Metabolism	Amino acid metabolism
K01915	glnA, GLUL; glutamine synthetase [EC:6.3.1.2]	ko04727 (GABAergic synapse) ;ko04724 (Glutamatergic synapse) ;ko04217 (Necroptosis) ;ko02020 (Two-component system) ;ko01230 (Biosynthesis of amino acids) ;ko01120 (Microbial metabolism in diverse environments) ;ko01100 (Metabolic pathways) ;ko00910 (Nitrogen metabolism) ;ko00630 (Glyoxylate and dicarboxylate metabolism) ;"map00250 (Alanine, aspartate and glutamate metabolism)" ;ko00220 (Arginine…	3.3094	M15	2.29236	0.000328382	Exosome	Brite Hierarchies	Protein families: signaling and cellular processes
K03734	apbE; FAD:protein FMN transferase [EC:2.7.1.180]	-	3.02728	M20	2.29231	0.000451985	Enzymes with EC numbers	Not Included in Pathway or Brite	Unclassified: metabolism
K07171	mazF, ndoA, chpA; mRNA interferase MazF [EC:3.1.-.-]	-	2.8761	M0	2.29212	0.000915522	Prokaryotic defense system	Brite Hierarchies	Protein families: signaling and cellular processes
K00971	manC, cpsB; mannose-1-phosphate guanylyltransferase [EC:2.7.7.13]	ko01250 (Biosynthesis of nucleotide sugars) ;ko01110 (Biosynthesis of secondary metabolites) ;ko01100 (Metabolic pathways) ;ko00541 (O-Antigen nucleotide sugar biosynthesis) ;ko00520 (Amino sugar and nucleotide sugar metabolism) ;ko00051 (Fructose and mannose metabolism)	2.9145	M20	2.29179	0.00182273	O-Antigen nucleotide sugar biosynthesis	Metabolism	Glycan biosynthesis and metabolism
K00974	cca; tRNA nucleotidyltransferase (CCA-adding enzyme) [EC:2.7.7.72 3.1.3.- 3.1.4.-]	-	2.8767	M0	2.29111	0.000217286	Transfer RNA biogenesis	Brite Hierarchies	Protein families: genetic information processing
K04042	glmU; bifunctional UDP-N-acetylglucosamine pyrophosphorylase / Glucosamine-1-phosphate N-acetyltransferase [EC:2.7.7.23 2.3.1.157]	ko01250 (Biosynthesis of nucleotide sugars) ;ko01100 (Metabolic pathways) ;ko00541 (O-Antigen nucleotide sugar biosynthesis) ;ko00520 (Amino sugar and nucleotide sugar metabolism)	2.77173	M0	2.29005	0.000217714	O-Antigen nucleotide sugar biosynthesis	Metabolism	Glycan biosynthesis and metabolism
K01424	E3.5.1.1, ansA, ansB; L-asparaginase [EC:3.5.1.1]	ko01110 (Biosynthesis of secondary metabolites) ;ko01100 (Metabolic pathways) ;ko00460 (Cyanoamino acid metabolism) ;"map00250 (Alanine, aspartate and glutamate metabolism)"	3.04164	M20	2.2888	0.0005896	Cyanoamino acid metabolism	Metabolism	Metabolism of other amino acids
K02795	PTS-Man-EIIC, manY; PTS system, mannose-specific IIC component	ko02060 (Phosphotransferase system (PTS)) ;ko01100 (Metabolic pathways) ;ko00520 (Amino sugar and nucleotide sugar metabolism) ;ko00051 (Fructose and mannose metabolism)	2.82815	M15	2.2883	0.0152192	Transporters	Brite Hierarchies	Protein families: signaling and cellular processes
K07098	K07098; uncharacterized protein	-	3.09817	M15	2.28789	0.000513255	Function unknown	Not Included in Pathway or Brite	Poorly characterized
K17318	K17318, lplA; putative aldouronate transport system substrate-binding protein	ko02010 (ABC transporters)	2.79511	M20	2.28638	0.00636954	Transporters	Brite Hierarchies	Protein families: signaling and cellular processes
K07322	ytfE, scdA; regulator of cell morphogenesis and NO signaling	-	2.77401	M20	2.28492	0.000407434	Cell growth	Not Included in Pathway or Brite	Unclassified: signaling and cellular processes
K03710	K03710; GntR family transcriptional regulator	-	2.98891	M10	2.28397	0.020663	Transcription factors	Brite Hierarchies	Protein families: genetic information processing
K15634	gpmB; probable phosphoglycerate mutase [EC:5.4.2.12]	ko01230 (Biosynthesis of amino acids) ;ko01200 (Carbon metabolism) ;ko01120 (Microbial metabolism in diverse environments) ;ko01110 (Biosynthesis of secondary metabolites) ;ko01100 (Metabolic pathways) ;ko00680 (Methane metabolism) ;"map00260 (Glycine, serine and threonine metabolism)" ;ko00010 (Glycolysis / Gluconeogenesis)	3.04432	M0	2.28386	0.00419085	Glycine, serine and threonine metabolism	Metabolism	Amino acid metabolism
K07791	dcuA; anaerobic C4-dicarboxylate transporter DcuA	-	2.68825	M20	2.28273	0.000262482	Transporters	Brite Hierarchies	Protein families: signaling and cellular processes
K14155	patB, malY; cystathione beta-lyase [EC:4.4.1.8]	ko01230 (Biosynthesis of amino acids) ;ko01110 (Biosynthesis of secondary metabolites) ;ko01100 (Metabolic pathways) ;ko00450 (Selenocompound metabolism) ;ko00270 (Cysteine and methionine metabolism)	3.06894	M20	2.28034	3.46883e-05	Amino acid related enzymes	Brite Hierarchies	Protein families: metabolism
K05020	opuD, betL; glycine betaine transporter	-	2.55083	M0	2.27972	0.00115996	Transporters	Brite Hierarchies	Protein families: signaling and cellular processes
K01791	wecB; UDP-N-acetylglucosamine 2-epimerase (non-hydrolysing) [EC:5.1.3.14]	ko05111 (Biofilm formation - Vibrio cholerae) ;ko02020 (Two-component system) ;ko01250 (Biosynthesis of nucleotide sugars) ;ko01100 (Metabolic pathways) ;ko00541 (O-Antigen nucleotide sugar biosynthesis) ;ko00520 (Amino sugar and nucleotide sugar metabolism)	3.04118	M20	2.27959	0.00999689	Lipopolysaccharide biosynthesis proteins	Brite Hierarchies	Protein families: metabolism
K00943	tmk, DTYMK; dTMP kinase [EC:2.7.4.9]	ko01232 (Nucleotide metabolism) ;ko01100 (Metabolic pathways) ;ko00240 (Pyrimidine metabolism)	2.78733	M0	2.27787	0.000233251	Pyrimidine metabolism	Metabolism	Nucleotide metabolism
K08301	rng, cafA; ribonuclease G [EC:3.1.26.-]	-	2.79031	M20	2.2768	6.49659e-05	Ribosome biogenesis	Brite Hierarchies	Protein families: genetic information processing
K03100	lepB; signal peptidase I [EC:3.4.21.89]	ko03060 (Protein export)	3.26977	M20	2.2755	0.00201457	Peptidases and inhibitors	Brite Hierarchies	Protein families: metabolism
K00848	rhaB; rhamnulokinase [EC:2.7.1.5]	ko01120 (Microbial metabolism in diverse environments) ;ko01100 (Metabolic pathways) ;ko00051 (Fructose and mannose metabolism) ;ko00040 (Pentose and glucuronate interconversions)	2.73805	M20	2.27519	0.000188165	Fructose and mannose metabolism	Metabolism	Carbohydrate metabolism
K01091	gph; phosphoglycolate phosphatase [EC:3.1.3.18]	ko01110 (Biosynthesis of secondary metabolites) ;ko01100 (Metabolic pathways) ;ko00630 (Glyoxylate and dicarboxylate metabolism)	3.25149	M15	2.27356	0.00135156	Glyoxylate and dicarboxylate metabolism	Metabolism	Carbohydrate metabolism
K01953	asnB, ASNS; asparagine synthase (glutamine-hydrolysing) [EC:6.3.5.4]	ko01230 (Biosynthesis of amino acids) ;ko01110 (Biosynthesis of secondary metabolites) ;ko01100 (Metabolic pathways) ;"map00250 (Alanine, aspartate and glutamate metabolism)"	3.03758	M15	2.27353	0.00737788	Peptidases and inhibitors	Brite Hierarchies	Protein families: metabolism
K01448	amiABC; N-acetylmuramoyl-L-alanine amidase [EC:3.5.1.28]	ko01503 (Cationic antimicrobial peptide (CAMP) resistance)	3.18596	M20	2.27276	0.00498118	Chromosome and associated proteins	Brite Hierarchies	Protein families: genetic information processing
K00764	purF, PPAT; amidophosphoribosyltransferase [EC:2.4.2.14]	ko01110 (Biosynthesis of secondary metabolites) ;ko01100 (Metabolic pathways) ;"map00250 (Alanine, aspartate and glutamate metabolism)" ;ko00230 (Purine metabolism)	3.15136	M15	2.27239	0.000536848	Peptidases and inhibitors	Brite Hierarchies	Protein families: metabolism
K01201	GBA, srfJ; glucosylceramidase [EC:3.2.1.45]	ko04142 (Lysosome) ;ko01100 (Metabolic pathways) ;ko00600 (Sphingolipid metabolism) ;ko00511 (Other glycan degradation)	2.66977	M20	2.27237	0.000609487	Lysosome	Cellular Processes	Transport and catabolism
K00652	bioF; 8-amino-7-oxononanoate synthase [EC:2.3.1.47]	ko01240 (Biosynthesis of cofactors) ;ko01100 (Metabolic pathways) ;ko00780 (Biotin metabolism)	2.85369	M20	2.27215	0.00164576	Amino acid related enzymes	Brite Hierarchies	Protein families: metabolism
K03928	yvaK; carboxylesterase [EC:3.1.1.1]	-	2.56299	M0	2.27047	0.000148181	Enzymes with EC numbers	Not Included in Pathway or Brite	Unclassified: metabolism
K03111	ssb; single-strand DNA-binding protein	ko03440 (Homologous recombination) ;ko03430 (Mismatch repair) ;ko03030 (DNA replication)	3.20677	M15	2.26926	0.00867117	Mitochondrial biogenesis	Brite Hierarchies	Protein families: genetic information processing
K01955	carB, CPA2; carbamoyl-phosphate synthase large subunit [EC:6.3.5.5]	ko01240 (Biosynthesis of cofactors) ;ko01100 (Metabolic pathways) ;"map00250 (Alanine, aspartate and glutamate metabolism)" ;ko00240 (Pyrimidine metabolism)	3.16089	M20	2.26612	0.000465448	Alanine, aspartate and glutamate metabolism	Metabolism	Amino acid metabolism
K03293	TC.AAT; amino acid transporter, AAT family	-	2.58003	M0	2.26588	0.00132567	Transport	Not Included in Pathway or Brite	Unclassified: signaling and cellular processes
K00610	pyrI; aspartate carbamoyltransferase regulatory subunit	ko01240 (Biosynthesis of cofactors) ;ko01100 (Metabolic pathways) ;"map00250 (Alanine, aspartate and glutamate metabolism)" ;ko00240 (Pyrimidine metabolism)	2.75477	M20	2.26521	5.3141e-05	Alanine, aspartate and glutamate metabolism	Metabolism	Amino acid metabolism
K04094	trmFO, gid; methylenetetrahydrofolate--tRNA-(uracil-5-)-methyltransferase [EC:2.1.1.74]	-	2.70786	M0	2.26441	0.000128012	Chromosome and associated proteins	Brite Hierarchies	Protein families: genetic information processing
K01790	rfbC, rmlC; dTDP-4-dehydrorhamnose 3,5-epimerase [EC:5.1.3.13]	ko01250 (Biosynthesis of nucleotide sugars) ;ko01110 (Biosynthesis of secondary metabolites) ;ko01100 (Metabolic pathways) ;ko00541 (O-Antigen nucleotide sugar biosynthesis) ;ko00523 (Polyketide sugar unit biosynthesis) ;ko00521 (Streptomycin biosynthesis)	3.03515	M20	2.26242	0.00116446	Streptomycin biosynthesis	Metabolism	Biosynthesis of other secondary metabolites
K05799	pdhR; GntR family transcriptional regulator, transcriptional repressor for pyruvate dehydrogenase complex	-	2.72356	M0	2.26194	0.0211227	Transcription factors	Brite Hierarchies	Protein families: genetic information processing
K03648	UNG, UDG; uracil-DNA glycosylase [EC:3.2.2.27]	ko05340 (Primary immunodeficiency) ;ko03410 (Base excision repair)	2.9564	M20	2.26131	5.77735e-05	DNA repair and recombination proteins	Brite Hierarchies	Protein families: genetic information processing
K03839	fldA, nifF, isiB; flavodoxin I	-	2.71483	M20	2.26116	0.00043805	Energy metabolism	Not Included in Pathway or Brite	Unclassified: metabolism
K00661	maa; maltose O-acetyltransferase [EC:2.3.1.79]	-	2.99708	M20	2.2607	0.000983712	Enzymes with EC numbers	Not Included in Pathway or Brite	Unclassified: metabolism
K01420	fnr; CRP/FNR family transcriptional regulator, anaerobic regulatory protein	-	2.72451	M0	2.26029	0.000298256	Transcription factors	Brite Hierarchies	Protein families: genetic information processing
K07079	K07079; uncharacterized protein	-	2.92244	M15	2.25727	0.000245016	Function unknown	Not Included in Pathway or Brite	Poorly characterized
K00973	E2.7.7.24, rfbA, rffH; glucose-1-phosphate thymidylyltransferase [EC:2.7.7.24]	ko01250 (Biosynthesis of nucleotide sugars) ;ko01110 (Biosynthesis of secondary metabolites) ;ko01100 (Metabolic pathways) ;ko00541 (O-Antigen nucleotide sugar biosynthesis) ;ko00525 (Acarbose and validamycin biosynthesis) ;ko00523 (Polyketide sugar unit biosynthesis) ;ko00521 (Streptomycin biosynthesis)	2.98765	M20	2.25722	0.0015383	Acarbose and validamycin biosynthesis	Metabolism	Biosynthesis of other secondary metabolites
K04763	xerD; integrase/recombinase XerD	-	3.09947	M10	2.25711	0.00384695	Chromosome and associated proteins	Brite Hierarchies	Protein families: genetic information processing
K00024	mdh; malate dehydrogenase [EC:1.1.1.37]	ko01200 (Carbon metabolism) ;ko01120 (Microbial metabolism in diverse environments) ;ko01110 (Biosynthesis of secondary metabolites) ;ko01100 (Metabolic pathways) ;ko00720 (Carbon fixation pathways in prokaryotes) ;ko00710 (Carbon fixation in photosynthetic organisms) ;ko00680 (Methane metabolism) ;ko00630 (Glyoxylate and dicarboxylate metabolism) ;ko00620 (Pyruvate metabolism) ;ko00270 (Cysteine…	2.86692	M20	2.25526	0.00205368	Cysteine and methionine metabolism	Metabolism	Amino acid metabolism
K00712	tagE; poly(glycerol-phosphate) alpha-glucosyltransferase [EC:2.4.1.52]	ko00552 (Teichoic acid biosynthesis)	2.53479	M0	2.25376	0.00177082	Glycosyltransferases	Brite Hierarchies	Protein families: metabolism
K02825	pyrR; pyrimidine operon attenuation protein / uracil phosphoribosyltransferase [EC:2.4.2.9]	ko01232 (Nucleotide metabolism) ;ko01100 (Metabolic pathways) ;ko00240 (Pyrimidine metabolism)	2.61944	M0	2.25051	4.35439e-05	Transcription factors	Brite Hierarchies	Protein families: genetic information processing
K03424	tatD; TatD DNase family protein [EC:3.1.21.-]	-	3.13865	M20	2.24739	0.000298843	Enzymes with EC numbers	Not Included in Pathway or Brite	Unclassified: metabolism
K02433	gatA, QRSL1; aspartyl-tRNA(Asn)/glutamyl-tRNA(Gln) amidotransferase subunit A [EC:6.3.5.6 6.3.5.7]	ko01100 (Metabolic pathways) ;ko00970 (Aminoacyl-tRNA biosynthesis)	2.85407	M0	2.24539	0.000409033	Mitochondrial biogenesis	Brite Hierarchies	Protein families: genetic information processing
K15460	yfiC, trmX; tRNA1Val (adenine37-N6)-methyltransferase [EC:2.1.1.223]	-	2.74832	M20	2.24319	5.12705e-05	Transfer RNA biogenesis	Brite Hierarchies	Protein families: genetic information processing
K00876	udk, UCK; uridine kinase [EC:2.7.1.48]	ko01232 (Nucleotide metabolism) ;ko01100 (Metabolic pathways) ;ko00983 (Drug metabolism - other enzymes) ;ko00240 (Pyrimidine metabolism)	3.03328	M20	2.24097	0.00160501	Drug metabolism - other enzymes	Metabolism	Xenobiotics biodegradation and metabolism
K00812	aspB; aspartate aminotransferase [EC:2.6.1.1]	ko01230 (Biosynthesis of amino acids) ;ko01210 (2-Oxocarboxylic acid metabolism) ;ko01110 (Biosynthesis of secondary metabolites) ;ko01100 (Metabolic pathways) ;"map00960 (Tropane, piperidine and pyridine alkaloid biosynthesis)" ;ko00950 (Isoquinoline alkaloid biosynthesis) ;ko00401 (Novobiocin biosynthesis) ;"map00400 (Phenylalanine, tyrosine and tryptophan biosynthesis)" ;ko00360 (Phenylalanine…	2.93997	M20	2.23869	0.0177719	Amino acid related enzymes	Brite Hierarchies	Protein families: metabolism
K01734	mgsA; methylglyoxal synthase [EC:4.2.3.3]	ko01120 (Microbial metabolism in diverse environments) ;ko01100 (Metabolic pathways) ;ko00640 (Propanoate metabolism)	2.84484	M20	2.23385	0.000240241	Propanoate metabolism	Metabolism	Carbohydrate metabolism
K00016	LDH, ldh; L-lactate dehydrogenase [EC:1.1.1.27]	ko05230 (Central carbon metabolism in cancer) ;ko04922 (Glucagon signaling pathway) ;ko04066 (HIF-1 signaling pathway) ;ko01120 (Microbial metabolism in diverse environments) ;ko01110 (Biosynthesis of secondary metabolites) ;ko01100 (Metabolic pathways) ;ko00640 (Propanoate metabolism) ;ko00620 (Pyruvate metabolism) ;ko00270 (Cysteine and methionine metabolism) ;ko00010 (Glycolysis / Gluconeogene…	2.73907	M0	2.23148	0.00343126	Exosome	Brite Hierarchies	Protein families: signaling and cellular processes
K07213	ATOX1, ATX1, copZ, golB; copper chaperone	ko04978 (Mineral absorption)	2.52871	M0	2.22899	0.000160682	Mineral absorption	Organismal Systems	Digestive system
K01811	xylS, yicI; alpha-D-xyloside xylohydrolase [EC:3.2.1.177]	-	2.71764	M20	2.22896	0.0190242	Enzymes with EC numbers	Not Included in Pathway or Brite	Unclassified: metabolism
K03790	rimJ; [ribosomal protein S5]-alanine N-acetyltransferase [EC:2.3.1.267]	-	2.74995	M0	2.22773	0.00740569	Ribosome biogenesis	Brite Hierarchies	Protein families: genetic information processing
K03762	proP; MFS transporter, MHS family, proline/betaine transporter	-	2.49786	M0	2.22726	0.00187253	Transporters	Brite Hierarchies	Protein families: signaling and cellular processes
K02002	proX; glycine betaine/proline transport system substrate-binding protein	ko02010 (ABC transporters)	2.68054	M0	2.22665	0.00728134	Transporters	Brite Hierarchies	Protein families: signaling and cellular processes
K02770	PTS-Fru-EIIC, fruA; PTS system, fructose-specific IIC component	ko02060 (Phosphotransferase system (PTS)) ;ko01120 (Microbial metabolism in diverse environments) ;ko01100 (Metabolic pathways) ;ko00051 (Fructose and mannose metabolism)	2.71437	M0	2.22618	0.0487624	Transporters	Brite Hierarchies	Protein families: signaling and cellular processes
K03427	hsdM; type I restriction enzyme M protein [EC:2.1.1.72]	-	3.12313	M15	2.22457	0.0117804	Prokaryotic defense system	Brite Hierarchies	Protein families: signaling and cellular processes
K02020	modA; molybdate transport system substrate-binding protein	ko02010 (ABC transporters)	2.67758	M0	2.22429	0.000478371	Transporters	Brite Hierarchies	Protein families: signaling and cellular processes
K01271	pepQ; Xaa-Pro dipeptidase [EC:3.4.13.9]	-	2.58236	M0	2.22376	0.000431243	Peptidases and inhibitors	Brite Hierarchies	Protein families: metabolism
K00266	gltD; glutamate synthase (NADPH/NADH) small chain [EC:1.4.1.13 1.4.1.14]	ko01230 (Biosynthesis of amino acids) ;ko01120 (Microbial metabolism in diverse environments) ;ko01110 (Biosynthesis of secondary metabolites) ;ko01100 (Metabolic pathways) ;ko00910 (Nitrogen metabolism) ;"map00250 (Alanine, aspartate and glutamate metabolism)"	3.15638	M15	2.22357	0.000477436	Alanine, aspartate and glutamate metabolism	Metabolism	Amino acid metabolism
K04767	acuB; acetoin utilization protein AcuB	-	2.62905	M0	2.22283	0.000218574	Carbohydrate metabolism	Not Included in Pathway or Brite	Unclassified: metabolism
K07045	K07045; uncharacterized protein	-	2.73847	M0	2.22278	0.0295958	Function unknown	Not Included in Pathway or Brite	Poorly characterized
K06901	pbuG; putative MFS transporter, AGZA family, xanthine/uracil permease	-	2.85224	M0	2.22249	0.00027034	Transporters	Brite Hierarchies	Protein families: signaling and cellular processes
K00104	glcD; glycolate oxidase [EC:1.1.3.15]	ko01120 (Microbial metabolism in diverse environments) ;ko01110 (Biosynthesis of secondary metabolites) ;ko01100 (Metabolic pathways) ;ko00630 (Glyoxylate and dicarboxylate metabolism)	2.56951	M0	2.22211	0.000310816	Glyoxylate and dicarboxylate metabolism	Metabolism	Carbohydrate metabolism
K01607	pcaC; 4-carboxymuconolactone decarboxylase [EC:4.1.1.44]	ko01220 (Degradation of aromatic compounds) ;ko01120 (Microbial metabolism in diverse environments) ;ko01100 (Metabolic pathways) ;ko00362 (Benzoate degradation)	2.89277	M20	2.22117	0.00011167	Benzoate degradation	Metabolism	Xenobiotics biodegradation and metabolism
K09811	ftsX; cell division transport system permease protein	ko02010 (ABC transporters)	2.95757	M15	2.22028	0.0298653	Transporters	Brite Hierarchies	Protein families: signaling and cellular processes
K02034	ABC.PE.P1; peptide/nickel transport system permease protein	ko02024 (Quorum sensing)	2.99576	M0	2.21904	0.0338345	Transporters	Brite Hierarchies	Protein families: signaling and cellular processes
K07461	K07461; putative endonuclease	-	2.69395	M0	2.21816	0.000109047	Replication and repair	Not Included in Pathway or Brite	Unclassified: genetic information processing
K07005	K07005; uncharacterized protein	-	2.94211	M20	2.21719	0.000175264	Function unknown	Not Included in Pathway or Brite	Poorly characterized
K00626	E2.3.1.9, atoB; acetyl-CoA C-acetyltransferase [EC:2.3.1.9]	ko04975 (Fat digestion and absorption) ;ko02020 (Two-component system) ;ko01212 (Fatty acid metabolism) ;ko01200 (Carbon metabolism) ;ko01120 (Microbial metabolism in diverse environments) ;ko01110 (Biosynthesis of secondary metabolites) ;ko01100 (Metabolic pathways) ;ko00900 (Terpenoid backbone biosynthesis) ;ko00720 (Carbon fixation pathways in prokaryotes) ;ko00650 (Butanoate metabolism) ;ko00…	2.79807	M0	2.21669	0.00165531	Exosome	Brite Hierarchies	Protein families: signaling and cellular processes
K03559	exbD; biopolymer transport protein ExbD	-	2.72057	M20	2.21595	0.00142671	Transporters	Brite Hierarchies	Protein families: signaling and cellular processes
K09704	K09704; uncharacterized protein	-	2.61432	M20	2.21142	0.000329027	Function unknown	Not Included in Pathway or Brite	Poorly characterized
K07023	K07023; putative hydrolases of HD superfamily	ko01232 (Nucleotide metabolism) ;ko01100 (Metabolic pathways) ;ko00240 (Pyrimidine metabolism) ;ko00230 (Purine metabolism)	2.72989	M0	2.21131	0.00333444	General function prediction only	Not Included in Pathway or Brite	Poorly characterized
K00757	udp, UPP; uridine phosphorylase [EC:2.4.2.3]	ko01232 (Nucleotide metabolism) ;ko01100 (Metabolic pathways) ;ko00983 (Drug metabolism - other enzymes) ;ko00240 (Pyrimidine metabolism)	2.82686	M20	2.21121	0.000185219	Drug metabolism - other enzymes	Metabolism	Xenobiotics biodegradation and metabolism
K07137	K07137; uncharacterized protein	-	3.06069	M10	2.21014	0.0132197	Function unknown	Not Included in Pathway or Brite	Poorly characterized
K00991	ispD; 2-C-methyl-D-erythritol 4-phosphate cytidylyltransferase [EC:2.7.7.60]	ko01110 (Biosynthesis of secondary metabolites) ;ko01100 (Metabolic pathways) ;ko00900 (Terpenoid backbone biosynthesis)	3.03926	M20	2.20886	0.000974211	Terpenoid backbone biosynthesis	Metabolism	Metabolism of terpenoids and polyketides
K01209	abfA; alpha-N-arabinofuranosidase [EC:3.2.1.55]	ko01100 (Metabolic pathways) ;ko00520 (Amino sugar and nucleotide sugar metabolism)	2.68019	M20	2.20743	0.00766065	Amino sugar and nucleotide sugar metabolism	Metabolism	Carbohydrate metabolism
K03521	fixA, etfB; electron transfer flavoprotein beta subunit	-	2.8689	M20	2.20738	0.00050332	Energy metabolism	Not Included in Pathway or Brite	Unclassified: metabolism
K03294	TC.APA; basic amino acid/polyamine antiporter, APA family	-	2.67647	M0	2.20701	0.0242284	Transport	Not Included in Pathway or Brite	Unclassified: signaling and cellular processes
K04068	nrdG; anaerobic ribonucleoside-triphosphate reductase activating protein [EC:1.97.1.4]	-	2.94274	M10	2.20654	0.00156224	Enzymes with EC numbers	Not Included in Pathway or Brite	Unclassified: metabolism
K03534	rhaM; L-rhamnose mutarotase [EC:5.1.3.32]	-	2.67314	M20	2.20631	0.00507648	Enzymes with EC numbers	Not Included in Pathway or Brite	Unclassified: metabolism
K03340	dapdh; diaminopimelate dehydrogenase [EC:1.4.1.16]	ko01230 (Biosynthesis of amino acids) ;ko01110 (Biosynthesis of secondary metabolites) ;ko01100 (Metabolic pathways) ;ko00300 (Lysine biosynthesis)	2.73524	M20	2.20619	0.000106485	Lysine biosynthesis	Metabolism	Amino acid metabolism
K11473	glcF; glycolate oxidase iron-sulfur subunit	ko01120 (Microbial metabolism in diverse environments) ;ko01110 (Biosynthesis of secondary metabolites) ;ko01100 (Metabolic pathways) ;ko00630 (Glyoxylate and dicarboxylate metabolism)	2.53991	M0	2.20608	0.000548509	Glyoxylate and dicarboxylate metabolism	Metabolism	Carbohydrate metabolism
K00640	cysE; serine O-acetyltransferase [EC:2.3.1.30]	ko05111 (Biofilm formation - Vibrio cholerae) ;ko01230 (Biosynthesis of amino acids) ;ko01200 (Carbon metabolism) ;ko01120 (Microbial metabolism in diverse environments) ;ko01110 (Biosynthesis of secondary metabolites) ;ko01100 (Metabolic pathways) ;ko00920 (Sulfur metabolism) ;ko00543 (Exopolysaccharide biosynthesis) ;ko00270 (Cysteine and methionine metabolism)	3.03836	M15	2.20575	0.00179141	Biofilm formation - Vibrio cholerae	Cellular Processes	Cellular community - prokaryotes
K00997	acpS; holo-[acyl-carrier protein] synthase [EC:2.7.8.7]	ko01100 (Metabolic pathways) ;ko00770 (Pantothenate and CoA biosynthesis)	2.60913	M0	2.20572	0.000105436	Pantothenate and CoA biosynthesis	Metabolism	Metabolism of cofactors and vitamins
K01952	purL, PFAS; phosphoribosylformylglycinamidine synthase [EC:6.3.5.3]	ko01110 (Biosynthesis of secondary metabolites) ;ko01100 (Metabolic pathways) ;ko00230 (Purine metabolism)	3.06864	M0	2.20523	9.26905e-05	Purine metabolism	Metabolism	Nucleotide metabolism
K01744	aspA; aspartate ammonia-lyase [EC:4.3.1.1]	ko01100 (Metabolic pathways) ;"map00250 (Alanine, aspartate and glutamate metabolism)"	2.79055	M20	2.20379	0.00377439	Alanine, aspartate and glutamate metabolism	Metabolism	Amino acid metabolism
K06196	ccdA; cytochrome c-type biogenesis protein	-	2.58536	M0	2.20367	0.000196508	Transporters	Brite Hierarchies	Protein families: signaling and cellular processes
K15342	cas1; CRISP-associated protein Cas1	-	2.93639	M15	2.20366	0.0109955	Prokaryotic defense system	Brite Hierarchies	Protein families: signaling and cellular processes
K02221	yggT; YggT family protein	-	2.61471	M0	2.19952	0.000185951	Secretion system	Brite Hierarchies	Protein families: signaling and cellular processes
K01740	metY; O-acetylhomoserine (thiol)-lyase [EC:2.5.1.49]	ko01100 (Metabolic pathways) ;ko00270 (Cysteine and methionine metabolism)	3.13836	M10	2.19799	0.000978001	Cysteine and methionine metabolism	Metabolism	Amino acid metabolism
K02824	pyrP, uraA; uracil permease	-	2.74735	M0	2.19788	0.000121112	Transporters	Brite Hierarchies	Protein families: signaling and cellular processes
K01338	lon; ATP-dependent Lon protease [EC:3.4.21.53]	ko04112 (Cell cycle - Caulobacter)	3.04901	M15	2.19703	0.0169091	Peptidases and inhibitors	Brite Hierarchies	Protein families: metabolism
K03326	TC.DCUC, dcuC, dcuD; C4-dicarboxylate transporter, DcuC family	-	2.56254	M20	2.197	0.000257369	Transporters	Brite Hierarchies	Protein families: signaling and cellular processes
K01186	NEU1; sialidase-1 [EC:3.2.1.18]	ko04142 (Lysosome) ;ko01100 (Metabolic pathways) ;ko00600 (Sphingolipid metabolism) ;ko00511 (Other glycan degradation)	2.63613	M10	2.19699	0.000609487	Lysosome	Cellular Processes	Transport and catabolism
K05606	MCEE, epi; methylmalonyl-CoA/ethylmalonyl-CoA epimerase [EC:5.1.99.1]	ko01200 (Carbon metabolism) ;ko01120 (Microbial metabolism in diverse environments) ;ko01100 (Metabolic pathways) ;ko00720 (Carbon fixation pathways in prokaryotes) ;ko00640 (Propanoate metabolism) ;ko00630 (Glyoxylate and dicarboxylate metabolism) ;"map00280 (Valine, leucine and isoleucine degradation)"	2.68317	M20	2.19676	0.000122316	Valine, leucine and isoleucine degradation	Metabolism	Amino acid metabolism
K08591	plsY; glycerol-3-phosphate acyltransferase PlsY [EC:2.3.1.15]	ko01110 (Biosynthesis of secondary metabolites) ;ko01100 (Metabolic pathways) ;ko00564 (Glycerophospholipid metabolism) ;ko00561 (Glycerolipid metabolism)	2.84343	M0	2.19585	0.000549581	Lipid biosynthesis proteins	Brite Hierarchies	Protein families: metabolism
K01958	PC, pyc; pyruvate carboxylase [EC:6.4.1.1]	ko01230 (Biosynthesis of amino acids) ;ko01200 (Carbon metabolism) ;ko01120 (Microbial metabolism in diverse environments) ;ko01100 (Metabolic pathways) ;ko00720 (Carbon fixation pathways in prokaryotes) ;ko00620 (Pyruvate metabolism) ;ko00020 (Citrate cycle (TCA cycle))	2.52929	M0	2.19403	0.000121592	Carbon fixation pathways in prokaryotes	Metabolism	Energy metabolism
K15635	apgM; 2,3-bisphosphoglycerate-independent phosphoglycerate mutase [EC:5.4.2.12]	ko01230 (Biosynthesis of amino acids) ;ko01200 (Carbon metabolism) ;ko01120 (Microbial metabolism in diverse environments) ;ko01110 (Biosynthesis of secondary metabolites) ;ko01100 (Metabolic pathways) ;ko00680 (Methane metabolism) ;"map00260 (Glycine, serine and threonine metabolism)" ;ko00010 (Glycolysis / Gluconeogenesis)	2.6746	M20	2.19313	9.70152e-05	Glycine, serine and threonine metabolism	Metabolism	Amino acid metabolism
K15532	yteR, yesR; unsaturated rhamnogalacturonyl hydrolase [EC:3.2.1.172]	-	2.6768	M20	2.19296	0.0228109	Enzymes with EC numbers	Not Included in Pathway or Brite	Unclassified: metabolism
K03621	plsX; glycerol-3-phosphate acyltransferase PlsX [EC:2.3.1.15]	ko01110 (Biosynthesis of secondary metabolites) ;ko01100 (Metabolic pathways) ;ko00561 (Glycerolipid metabolism)	2.77902	M0	2.19207	0.00027034	Lipid biosynthesis proteins	Brite Hierarchies	Protein families: metabolism
K19265	gpr; L-glyceraldehyde 3-phosphate reductase [EC:1.1.1.-]	-	2.67564	M20	2.19147	0.000107333	Enzymes with EC numbers	Not Included in Pathway or Brite	Unclassified: metabolism
K02019	modE; molybdate transport system regulatory protein	-	2.57689	M0	2.19101	0.0307436	Transcription factors	Brite Hierarchies	Protein families: genetic information processing
K01200	pulA; pullulanase [EC:3.2.1.41]	ko01110 (Biosynthesis of secondary metabolites) ;ko01100 (Metabolic pathways) ;ko00500 (Starch and sucrose metabolism)	2.66996	M10	2.19054	0.00156224	Starch and sucrose metabolism	Metabolism	Carbohydrate metabolism
K03315	nhaC; Na+:H+ antiporter, NhaC family	-	2.82804	M0	2.19	0.0355221	Transporters	Brite Hierarchies	Protein families: signaling and cellular processes
K07282	capA, pgsA; gamma-polyglutamate biosynthesis protein CapA	-	2.82343	M10	2.18953	0.00259552	Structural proteins	Not Included in Pathway or Brite	Unclassified: signaling and cellular processes
K00001	-	ko01220 (Degradation of aromatic compounds) ;ko01120 (Microbial metabolism in diverse environments) ;ko01110 (Biosynthesis of secondary metabolites) ;ko01100 (Metabolic pathways) ;ko00982 (Drug metabolism - cytochrome P450) ;ko00980 (Metabolism of xenobiotics by cytochrome P450) ;ko00830 (Retinol metabolism) ;ko00626 (Naphthalene degradation) ;ko00625 (Chloroalkane and chloroalkene degradation) ;…	2.79811	M0	2.1894	0.00611045	Drug metabolism - cytochrome P450	Metabolism	Xenobiotics biodegradation and metabolism
K09747	K09747; uncharacterized protein	-	2.7838	M0	2.18937	0.000257369	Others	Not Included in Pathway or Brite	Unclassified: genetic information processing
K02395	flgJ; flagellar protein FlgJ	ko02040 (Flagellar assembly)	2.56955	M20	2.18759	0.000106697	Bacterial motility proteins	Brite Hierarchies	Protein families: signaling and cellular processes
K07727	K07727; putative transcriptional regulator	-	2.95406	M10	2.18746	0.00952246	Transcription factors	Brite Hierarchies	Protein families: genetic information processing
K03327	TC.MATE, SLC47A, norM, mdtK, dinF; multidrug resistance protein, MATE family	-	2.89997	M20	2.18645	0.0365601	Transporters	Brite Hierarchies	Protein families: signaling and cellular processes
K07507	mgtC; putative Mg2+ transporter-C (MgtC) family protein	-	2.85348	M20	2.1856	0.000409033	Transporters	Brite Hierarchies	Protein families: signaling and cellular processes
K03269	lpxH; UDP-2,3-diacylglucosamine hydrolase [EC:3.6.1.54]	ko01100 (Metabolic pathways) ;ko00540 (Lipopolysaccharide biosynthesis)	2.64919	M20	2.18491	0.000295922	Lipopolysaccharide biosynthesis proteins	Brite Hierarchies	Protein families: metabolism
K03215	rumA; 23S rRNA (uracil1939-C5)-methyltransferase [EC:2.1.1.190]	-	3.11003	M15	2.18297	0.0233168	Ribosome biogenesis	Brite Hierarchies	Protein families: genetic information processing
K03152	thiJ; protein deglycase [EC:3.5.1.124]	-	2.89279	M20	2.18288	0.000227356	Peptidases and inhibitors	Brite Hierarchies	Protein families: metabolism
K03522	fixB, etfA; electron transfer flavoprotein alpha subunit	-	2.85366	M20	2.18235	0.00100494	Exosome	Brite Hierarchies	Protein families: signaling and cellular processes
K15986	ppaC; manganese-dependent inorganic pyrophosphatase [EC:3.6.1.1]	ko00190 (Oxidative phosphorylation)	2.72869	M0	2.18194	0.00547593	Oxidative phosphorylation	Metabolism	Energy metabolism
K03827	yjaB; putative acetyltransferase [EC:2.3.1.-]	-	2.63457	M20	2.1817	0.000481186	Enzymes with EC numbers	Not Included in Pathway or Brite	Unclassified: metabolism
K10206	E2.6.1.83; LL-diaminopimelate aminotransferase [EC:2.6.1.83]	ko01230 (Biosynthesis of amino acids) ;ko01110 (Biosynthesis of secondary metabolites) ;ko01100 (Metabolic pathways) ;ko00300 (Lysine biosynthesis)	2.9202	M10	2.17989	0.0046524	Amino acid related enzymes	Brite Hierarchies	Protein families: metabolism
K01495	GCH1, folE; GTP cyclohydrolase IA [EC:3.5.4.16]	ko01240 (Biosynthesis of cofactors) ;ko01100 (Metabolic pathways) ;ko00790 (Folate biosynthesis)	2.78021	M20	2.17875	0.000352418	Folate biosynthesis	Metabolism	Metabolism of cofactors and vitamins
K17686	copA, ATP7; Cu+-exporting ATPase [EC:3.6.3.54]	ko04978 (Mineral absorption) ;ko04016 (MAPK signaling pathway - plant) ;ko01524 (Platinum drug resistance)	2.81052	M0	2.17738	0.000280078	Platinum drug resistance	Human Diseases	Drug resistance: antineoplastic
K03781	katE, CAT, catB, srpA; catalase [EC:1.11.1.6]	ko05208 (Chemical carcinogenesis - reactive oxygen species) ;ko05022 (Pathways of neurodegeneration - multiple diseases) ;ko05014 (Amyotrophic lateral sclerosis) ;ko04213 (Longevity regulating pathway - multiple species) ;ko04212 (Longevity regulating pathway - worm) ;ko04211 (Longevity regulating pathway) ;ko04146 (Peroxisome) ;ko04068 (FoxO signaling pathway) ;ko04016 (MAPK signaling pathway - …	2.62855	M0	2.17702	0.040067	Pathways of neurodegeneration - multiple diseases	Human Diseases	Neurodegenerative disease
K03426	E3.6.1.22, NUDT12, nudC; NAD+ diphosphatase [EC:3.6.1.22]	ko04146 (Peroxisome) ;ko01100 (Metabolic pathways) ;ko00760 (Nicotinate and nicotinamide metabolism)	2.68976	M20	2.17613	5.62983e-05	Peroxisome	Cellular Processes	Transport and catabolism
K09861	K09861; uncharacterized protein	-	2.83841	M10	2.17591	0.000357992	Function unknown	Not Included in Pathway or Brite	Poorly characterized
K01480	speB; agmatinase [EC:3.5.3.11]	ko01100 (Metabolic pathways) ;ko00330 (Arginine and proline metabolism)	2.58782	M0	2.17567	0.000325175	Arginine and proline metabolism	Metabolism	Amino acid metabolism
K09789	bioG; pimeloyl-[acyl-carrier protein] methyl ester esterase [EC:3.1.1.85]	ko01240 (Biosynthesis of cofactors) ;ko01100 (Metabolic pathways) ;ko00780 (Biotin metabolism)	2.61551	M20	2.17475	0.000716528	Biotin metabolism	Metabolism	Metabolism of cofactors and vitamins
K03060	rpoZ; DNA-directed RNA polymerase subunit omega [EC:2.7.7.6]	ko03020 (RNA polymerase)	2.7656	M0	2.17393	0.00036294	DNA repair and recombination proteins	Brite Hierarchies	Protein families: genetic information processing
K00351	nqrF; Na+-transporting NADH:ubiquinone oxidoreductase subunit F [EC:1.6.5.8]	-	2.6376	M20	2.17297	0.00034625	Enzymes with EC numbers	Not Included in Pathway or Brite	Unclassified: metabolism
K00878	thiM; hydroxyethylthiazole kinase [EC:2.7.1.50]	ko01240 (Biosynthesis of cofactors) ;ko01100 (Metabolic pathways) ;ko00740 (Riboflavin metabolism) ;ko00730 (Thiamine metabolism)	2.59101	M0	2.17265	0.000203205	Thiamine metabolism	Metabolism	Metabolism of cofactors and vitamins
K03332	fruA; fructan beta-fructosidase [EC:3.2.1.80]	ko00051 (Fructose and mannose metabolism)	2.59256	M20	2.17244	0.00144893	Fructose and mannose metabolism	Metabolism	Carbohydrate metabolism
K02013	ABC.FEV.A; iron complex transport system ATP-binding protein [EC:3.6.3.34]	-	3.14433	M0	2.17236	0.0046524	Transporters	Brite Hierarchies	Protein families: signaling and cellular processes
K03303	lctP; lactate permease	-	2.71644	M0	2.17057	0.000154154	Transporters	Brite Hierarchies	Protein families: signaling and cellular processes
K00527	rtpR; ribonucleoside-triphosphate reductase (thioredoxin) [EC:1.17.4.2]	ko01232 (Nucleotide metabolism) ;ko01100 (Metabolic pathways) ;ko00240 (Pyrimidine metabolism) ;ko00230 (Purine metabolism)	3.05056	M15	2.16907	0.0141065	Pyrimidine metabolism	Metabolism	Nucleotide metabolism
K08600	srtB; sortase B [EC:3.4.22.70]	-	2.94077	M15	2.16762	0.034825	Peptidoglycan biosynthesis and degradation proteins	Brite Hierarchies	Protein families: metabolism
K00895	pfp, PFP; diphosphate-dependent phosphofructokinase [EC:2.7.1.90]	ko01120 (Microbial metabolism in diverse environments) ;ko01110 (Biosynthesis of secondary metabolites) ;ko01100 (Metabolic pathways) ;ko00051 (Fructose and mannose metabolism) ;ko00030 (Pentose phosphate pathway) ;ko00010 (Glycolysis / Gluconeogenesis)	2.64205	M15	2.16558	0.000655095	Fructose and mannose metabolism	Metabolism	Carbohydrate metabolism
K04761	oxyR; LysR family transcriptional regulator, hydrogen peroxide-inducible genes activator	ko02026 (Biofilm formation - Escherichia coli)	2.61861	M20	2.16426	0.000227804	Transcription factors	Brite Hierarchies	Protein families: genetic information processing
K01966	PCCB, pccB; propionyl-CoA carboxylase beta chain [EC:6.4.1.3 2.1.3.15]	ko01200 (Carbon metabolism) ;ko01120 (Microbial metabolism in diverse environments) ;ko01110 (Biosynthesis of secondary metabolites) ;ko01100 (Metabolic pathways) ;ko00640 (Propanoate metabolism) ;ko00630 (Glyoxylate and dicarboxylate metabolism) ;"map00280 (Valine, leucine and isoleucine degradation)"	2.58322	M20	2.16363	0.000897909	Valine, leucine and isoleucine degradation	Metabolism	Amino acid metabolism
K01205	NAGLU; alpha-N-acetylglucosaminidase [EC:3.2.1.50]	ko04142 (Lysosome) ;ko01100 (Metabolic pathways) ;ko00531 (Glycosaminoglycan degradation)	2.61032	M20	2.1636	0.00685557	Exosome	Brite Hierarchies	Protein families: signaling and cellular processes
K09702	K09702; uncharacterized protein	-	2.55537	M20	2.16187	7.51066e-05	Function unknown	Not Included in Pathway or Brite	Poorly characterized
K07040	K07040; uncharacterized protein	-	2.81295	M0	2.15882	0.000824307	Function unknown	Not Included in Pathway or Brite	Poorly characterized
K00003	E1.1.1.3; homoserine dehydrogenase [EC:1.1.1.3]	ko01230 (Biosynthesis of amino acids) ;ko01120 (Microbial metabolism in diverse environments) ;ko01110 (Biosynthesis of secondary metabolites) ;ko01100 (Metabolic pathways) ;ko00300 (Lysine biosynthesis) ;ko00270 (Cysteine and methionine metabolism) ;"map00260 (Glycine, serine and threonine metabolism)"	2.83747	M0	2.1585	0.000292454	Lysine biosynthesis	Metabolism	Amino acid metabolism
K07042	ybeY, yqfG; probable rRNA maturation factor	-	2.81511	M0	2.15847	0.000729197	Ribosome biogenesis	Brite Hierarchies	Protein families: genetic information processing
K04762	hslR; ribosome-associated heat shock protein Hsp15	-	2.62935	M20	2.15736	0.000332925	Chaperones and folding catalysts	Brite Hierarchies	Protein families: genetic information processing
K00831	serC, PSAT1; phosphoserine aminotransferase [EC:2.6.1.52]	ko01240 (Biosynthesis of cofactors) ;ko01230 (Biosynthesis of amino acids) ;ko01200 (Carbon metabolism) ;ko01120 (Microbial metabolism in diverse environments) ;ko01110 (Biosynthesis of secondary metabolites) ;ko01100 (Metabolic pathways) ;ko00750 (Vitamin B6 metabolism) ;ko00680 (Methane metabolism) ;ko00270 (Cysteine and methionine metabolism) ;"map00260 (Glycine, serine and threonine metabolis…	2.87482	M10	2.15662	0.0007944	Amino acid related enzymes	Brite Hierarchies	Protein families: metabolism
K02796	PTS-Man-EIID, manZ; PTS system, mannose-specific IID component	ko02060 (Phosphotransferase system (PTS)) ;ko01100 (Metabolic pathways) ;ko00520 (Amino sugar and nucleotide sugar metabolism) ;ko00051 (Fructose and mannose metabolism)	2.71005	M0	2.15631	0.00804417	Transporters	Brite Hierarchies	Protein families: signaling and cellular processes
K04074	divIVA; cell division initiation protein	-	2.53423	M0	2.15624	0.00015879	Chromosome and associated proteins	Brite Hierarchies	Protein families: genetic information processing
K03775	slyD; FKBP-type peptidyl-prolyl cis-trans isomerase SlyD [EC:5.2.1.8]	-	2.63876	M20	2.15526	0.000290164	Chaperones and folding catalysts	Brite Hierarchies	Protein families: genetic information processing
K00849	galK; galactokinase [EC:2.7.1.6]	ko01250 (Biosynthesis of nucleotide sugars) ;ko01100 (Metabolic pathways) ;ko00520 (Amino sugar and nucleotide sugar metabolism) ;ko00052 (Galactose metabolism)	2.86248	M10	2.15481	0.000660223	Exosome	Brite Hierarchies	Protein families: signaling and cellular processes
K01823	idi, IDI; isopentenyl-diphosphate Delta-isomerase [EC:5.3.3.2]	ko01110 (Biosynthesis of secondary metabolites) ;ko01100 (Metabolic pathways) ;ko00900 (Terpenoid backbone biosynthesis)	2.47324	M0	2.15446	7.13262e-05	Terpenoid backbone biosynthesis	Metabolism	Metabolism of terpenoids and polyketides
K01845	hemL; glutamate-1-semialdehyde 2,1-aminomutase [EC:5.4.3.8]	ko01240 (Biosynthesis of cofactors) ;ko01120 (Microbial metabolism in diverse environments) ;ko01110 (Biosynthesis of secondary metabolites) ;ko01100 (Metabolic pathways) ;ko00860 (Porphyrin metabolism)	2.71472	M0	2.15393	0.00180179	Amino acid related enzymes	Brite Hierarchies	Protein families: metabolism
K06960	K06960; uncharacterized protein	-	2.797	M0	2.15357	0.000518295	Function unknown	Not Included in Pathway or Brite	Poorly characterized
K07112	K07112; uncharacterized protein	-	2.50733	M0	2.15331	0.000308991	Function unknown	Not Included in Pathway or Brite	Poorly characterized
K08303	K08303; putative protease [EC:3.4.-.-]	ko05120 (Epithelial cell signaling in Helicobacter pylori infection)	3.18827	M15	2.15314	0.00237642	Peptidases and inhibitors	Brite Hierarchies	Protein families: metabolism
K06346	jag; spoIIIJ-associated protein	-	2.78825	M0	2.1515	0.000556059	Cell growth	Not Included in Pathway or Brite	Unclassified: signaling and cellular processes
K02031	ABC.PE.A; peptide/nickel transport system ATP-binding protein	ko02024 (Quorum sensing)	2.83258	M0	2.15109	0.0103195	Transporters	Brite Hierarchies	Protein families: signaling and cellular processes
K03789	rimI; [ribosomal protein S18]-alanine N-acetyltransferase [EC:2.3.1.266]	-	2.80587	M0	2.15092	0.000803726	Ribosome biogenesis	Brite Hierarchies	Protein families: genetic information processing
K03744	lemA; LemA protein	-	2.87344	M10	2.15091	0.0420521	General function prediction only	Not Included in Pathway or Brite	Poorly characterized
K09760	rmuC; DNA recombination protein RmuC	-	2.71602	M15	2.15085	0.00246935	Replication and repair	Not Included in Pathway or Brite	Unclassified: genetic information processing
K01419	hslV, clpQ; ATP-dependent HslUV protease, peptidase subunit HslV [EC:3.4.25.2]	-	2.48866	M0	2.15081	0.000173886	Peptidases and inhibitors	Brite Hierarchies	Protein families: metabolism
K03667	hslU; ATP-dependent HslUV protease ATP-binding subunit HslU	-	2.48866	M0	2.15081	0.000173886	Chaperones and folding catalysts	Brite Hierarchies	Protein families: genetic information processing
K07263	pqqL; zinc protease [EC:3.4.24.-]	-	2.77251	M20	2.15066	0.0217909	Peptidases and inhibitors	Brite Hierarchies	Protein families: metabolism
K01619	deoC, DERA; deoxyribose-phosphate aldolase [EC:4.1.2.4]	ko01100 (Metabolic pathways) ;ko00030 (Pentose phosphate pathway)	2.99339	M10	2.1494	0.0159981	Pentose phosphate pathway	Metabolism	Carbohydrate metabolism
K03473	pdxB; erythronate-4-phosphate dehydrogenase [EC:1.1.1.290]	ko01240 (Biosynthesis of cofactors) ;ko01100 (Metabolic pathways) ;ko00750 (Vitamin B6 metabolism)	2.6114	M20	2.14886	0.000444094	Vitamin B6 metabolism	Metabolism	Metabolism of cofactors and vitamins
K01462	PDF, def; peptide deformylase [EC:3.5.1.88]	-	3.08696	M0	2.1485	0.00336641	Enzymes with EC numbers	Not Included in Pathway or Brite	Unclassified: metabolism
K01710	E4.2.1.46, rfbB, rffG; dTDP-glucose 4,6-dehydratase [EC:4.2.1.46]	ko01250 (Biosynthesis of nucleotide sugars) ;ko01110 (Biosynthesis of secondary metabolites) ;ko01100 (Metabolic pathways) ;ko01055 (Biosynthesis of vancomycin group antibiotics) ;ko00541 (O-Antigen nucleotide sugar biosynthesis) ;ko00525 (Acarbose and validamycin biosynthesis) ;ko00523 (Polyketide sugar unit biosynthesis) ;ko00521 (Streptomycin biosynthesis)	2.96439	M15	2.14805	0.00760326	Acarbose and validamycin biosynthesis	Metabolism	Biosynthesis of other secondary metabolites
K14742	tsaB; tRNA threonylcarbamoyladenosine biosynthesis protein TsaB	-	2.80713	M20	2.14751	0.000208479	Transfer RNA biogenesis	Brite Hierarchies	Protein families: genetic information processing
K01686	uxuA; mannonate dehydratase [EC:4.2.1.8]	ko01100 (Metabolic pathways) ;ko00040 (Pentose and glucuronate interconversions)	2.68296	M20	2.14746	0.0022738	Pentose and glucuronate interconversions	Metabolism	Carbohydrate metabolism
K13292	lgt, umpA; phosphatidylglycerol:prolipoprotein diacylglycerol transferase [EC:2.-.-.-]	-	2.8108	M0	2.14684	0.000594221	Enzymes with EC numbers	Not Included in Pathway or Brite	Unclassified: metabolism
K05847	opuA; osmoprotectant transport system ATP-binding protein	ko02010 (ABC transporters)	2.59607	M0	2.14638	0.0195559	Transporters	Brite Hierarchies	Protein families: signaling and cellular processes
K03699	tlyC; putative hemolysin	-	2.86611	M10	2.14622	0.00112673	Bacterial toxins	Brite Hierarchies	Protein families: signaling and cellular processes
K06958	rapZ; RNase adapter protein RapZ	-	2.80278	M0	2.14551	0.000985623	Messenger RNA biogenesis	Brite Hierarchies	Protein families: genetic information processing
K03431	glmM; phosphoglucosamine mutase [EC:5.4.2.10]	ko01250 (Biosynthesis of nucleotide sugars) ;ko01100 (Metabolic pathways) ;ko00520 (Amino sugar and nucleotide sugar metabolism)	2.81228	M0	2.14537	0.00057147	Amino sugar and nucleotide sugar metabolism	Metabolism	Carbohydrate metabolism
K13652	K13652; AraC family transcriptional regulator	-	2.68711	M20	2.14309	0.00118723	Transcription factors	Brite Hierarchies	Protein families: genetic information processing
K00134	GAPDH, gapA; glyceraldehyde 3-phosphate dehydrogenase [EC:1.2.1.12]	ko05415 (Diabetic cardiomyopathy) ;ko05132 (Salmonella infection) ;ko05130 (Pathogenic Escherichia coli infection) ;ko05010 (Alzheimer disease) ;ko04066 (HIF-1 signaling pathway) ;ko01230 (Biosynthesis of amino acids) ;ko01200 (Carbon metabolism) ;ko01120 (Microbial metabolism in diverse environments) ;ko01110 (Biosynthesis of secondary metabolites) ;ko01100 (Metabolic pathways) ;ko00710 (Carbon …	3.03462	M0	2.14286	0.000103367	Exosome	Brite Hierarchies	Protein families: signaling and cellular processes
K08483	PTS-EI.PTSI, ptsI; phosphotransferase system, enzyme I, PtsI [EC:2.7.3.9]	ko02060 (Phosphotransferase system (PTS))	2.7976	M0	2.1422	0.00180526	Transporters	Brite Hierarchies	Protein families: signaling and cellular processes
K01963	accD; acetyl-CoA carboxylase carboxyl transferase subunit beta [EC:6.4.1.2 2.1.3.15]	ko01212 (Fatty acid metabolism) ;ko01200 (Carbon metabolism) ;ko01120 (Microbial metabolism in diverse environments) ;ko01110 (Biosynthesis of secondary metabolites) ;ko01100 (Metabolic pathways) ;ko00720 (Carbon fixation pathways in prokaryotes) ;ko00640 (Propanoate metabolism) ;ko00620 (Pyruvate metabolism) ;ko00061 (Fatty acid biosynthesis)	2.75012	M0	2.14138	0.000717925	Fatty acid biosynthesis	Metabolism	Lipid metabolism
K03814	mtgA; monofunctional glycosyltransferase [EC:2.4.1.129]	ko01100 (Metabolic pathways) ;ko00550 (Peptidoglycan biosynthesis)	2.59402	M20	2.14046	0.000425373	Peptidoglycan biosynthesis and degradation proteins	Brite Hierarchies	Protein families: metabolism
K17363	urdA; urocanate reductase [EC:1.3.99.33]	ko00340 (Histidine metabolism)	2.50525	M20	2.14006	0.000367236	Histidine metabolism	Metabolism	Amino acid metabolism
K03281	TC.CIC; chloride channel protein, CIC family	-	2.62911	M20	2.1396	0.000456429	Transport	Not Included in Pathway or Brite	Unclassified: signaling and cellular processes
K01840	manB; phosphomannomutase [EC:5.4.2.8]	ko01250 (Biosynthesis of nucleotide sugars) ;ko01110 (Biosynthesis of secondary metabolites) ;ko01100 (Metabolic pathways) ;ko00541 (O-Antigen nucleotide sugar biosynthesis) ;ko00520 (Amino sugar and nucleotide sugar metabolism) ;ko00051 (Fructose and mannose metabolism)	2.61947	M20	2.13816	0.000867045	O-Antigen nucleotide sugar biosynthesis	Metabolism	Glycan biosynthesis and metabolism
K01006	ppdK; pyruvate, orthophosphate dikinase [EC:2.7.9.1]	ko01200 (Carbon metabolism) ;ko01120 (Microbial metabolism in diverse environments) ;ko01110 (Biosynthesis of secondary metabolites) ;ko01100 (Metabolic pathways) ;ko00720 (Carbon fixation pathways in prokaryotes) ;ko00710 (Carbon fixation in photosynthetic organisms) ;ko00620 (Pyruvate metabolism) ;ko00010 (Glycolysis / Gluconeogenesis)	2.87049	M10	2.13705	0.00388375	Carbon fixation pathways in prokaryotes	Metabolism	Energy metabolism
K08325	yqhD; NADP-dependent alcohol dehydrogenase [EC:1.1.-.-]	ko01100 (Metabolic pathways) ;ko00640 (Propanoate metabolism)	2.55354	M20	2.13668	0.00079905	Propanoate metabolism	Metabolism	Carbohydrate metabolism
K15725	czcC; outer membrane protein, cobalt-zinc-cadmium efflux system	-	2.49551	M20	2.13642	0.000378196	Transporters	Brite Hierarchies	Protein families: signaling and cellular processes
K00784	rnz; ribonuclease Z [EC:3.1.26.11]	-	2.87495	M20	2.13625	0.00359195	Transfer RNA biogenesis	Brite Hierarchies	Protein families: genetic information processing
K15975	K15975; glyoxalase family protein	-	2.40905	M0	2.13621	0.00204925	Others	Not Included in Pathway or Brite	Unclassified: metabolism
K03523	bioY; biotin transport system substrate-specific component	ko02010 (ABC transporters)	2.74064	M0	2.13599	0.000652545	Transporters	Brite Hierarchies	Protein families: signaling and cellular processes
K09951	cas2; CRISPR-associated protein Cas2	-	2.91499	M15	2.13592	0.0167538	Prokaryotic defense system	Brite Hierarchies	Protein families: signaling and cellular processes
K01819	E5.3.1.26, lacA, lacB; galactose-6-phosphate isomerase [EC:5.3.1.26]	ko01100 (Metabolic pathways) ;ko00052 (Galactose metabolism)	2.43905	M0	2.13572	0.000491649	Galactose metabolism	Metabolism	Carbohydrate metabolism
K07259	dacB; serine-type D-Ala-D-Ala carboxypeptidase/endopeptidase (penicillin-binding protein 4) [EC:3.4.16.4 3.4.21.-]	ko01100 (Metabolic pathways) ;ko00550 (Peptidoglycan biosynthesis)	2.59495	M20	2.13456	0.000682465	Peptidoglycan biosynthesis and degradation proteins	Brite Hierarchies	Protein families: metabolism
K06895	lysE, argO; L-lysine exporter family protein LysE/ArgO	-	2.48808	M0	2.1345	0.000231421	Transporters	Brite Hierarchies	Protein families: signaling and cellular processes
K12524	thrA; bifunctional aspartokinase / homoserine dehydrogenase 1 [EC:2.7.2.4 1.1.1.3]	ko01230 (Biosynthesis of amino acids) ;ko01120 (Microbial metabolism in diverse environments) ;ko01110 (Biosynthesis of secondary metabolites) ;ko01100 (Metabolic pathways) ;ko00300 (Lysine biosynthesis) ;ko00270 (Cysteine and methionine metabolism) ;ko00261 (Monobactam biosynthesis) ;"map00260 (Glycine, serine and threonine metabolism)"	2.58578	M20	2.13407	0.000464538	Monobactam biosynthesis	Metabolism	Biosynthesis of other secondary metabolites
K03497	parB, spo0J; chromosome partitioning protein, ParB family	-	3.16478	M0	2.13298	0.0162963	Cytoskeleton proteins	Brite Hierarchies	Protein families: signaling and cellular processes
K06001	trpB; tryptophan synthase beta chain [EC:4.2.1.20]	ko01230 (Biosynthesis of amino acids) ;ko01110 (Biosynthesis of secondary metabolites) ;ko01100 (Metabolic pathways) ;"map00400 (Phenylalanine, tyrosine and tryptophan biosynthesis)" ;"map00260 (Glycine, serine and threonine metabolism)"	2.76792	M20	2.13194	0.000201212	Phenylalanine, tyrosine and tryptophan biosynthesis	Metabolism	Amino acid metabolism
K04516	AROA1, aroA; chorismate mutase [EC:5.4.99.5]	ko01230 (Biosynthesis of amino acids) ;ko01110 (Biosynthesis of secondary metabolites) ;ko01100 (Metabolic pathways) ;"map00400 (Phenylalanine, tyrosine and tryptophan biosynthesis)"	2.61632	M20	2.13069	0.000460016	Phenylalanine, tyrosine and tryptophan biosynthesis	Metabolism	Amino acid metabolism
K16053	ybdG, mscM; miniconductance mechanosensitive channel	-	2.66186	M20	2.13037	0.00741963	Transporters	Brite Hierarchies	Protein families: signaling and cellular processes
K00951	relA; GTP pyrophosphokinase [EC:2.7.6.5]	ko01100 (Metabolic pathways) ;ko00230 (Purine metabolism)	3.07625	M20	2.13005	0.000993303	Purine metabolism	Metabolism	Nucleotide metabolism
K02022	ABC.MR.TX; HlyD family secretion protein	-	2.49732	M20	2.12938	0.000378196	Structural proteins	Not Included in Pathway or Brite	Unclassified: signaling and cellular processes
K03750	moeA; molybdopterin molybdotransferase [EC:2.10.1.1]	ko01240 (Biosynthesis of cofactors) ;ko01100 (Metabolic pathways) ;ko00790 (Folate biosynthesis)	2.53235	M0	2.12646	8.52812e-05	Folate biosynthesis	Metabolism	Metabolism of cofactors and vitamins
K03637	moaC, CNX3; cyclic pyranopterin monophosphate synthase [EC:4.6.1.17]	ko04122 (Sulfur relay system) ;ko01240 (Biosynthesis of cofactors) ;ko01100 (Metabolic pathways) ;ko00790 (Folate biosynthesis)	2.52198	M0	2.12611	9.87615e-05	Sulfur relay system	Genetic Information Processing	Folding, sorting and degradation
K01676	E4.2.1.2A, fumA, fumB; fumarate hydratase, class I [EC:4.2.1.2]	ko01200 (Carbon metabolism) ;ko01120 (Microbial metabolism in diverse environments) ;ko01110 (Biosynthesis of secondary metabolites) ;ko01100 (Metabolic pathways) ;ko00720 (Carbon fixation pathways in prokaryotes) ;ko00620 (Pyruvate metabolism) ;ko00020 (Citrate cycle (TCA cycle))	2.62826	M20	2.12606	0.000452871	Carbon fixation pathways in prokaryotes	Metabolism	Energy metabolism
K07979	ytrA; GntR family transcriptional regulator	-	3.02991	M5	2.12567	0.0298653	Transcription factors	Brite Hierarchies	Protein families: genetic information processing
K01277	DPP3; dipeptidyl-peptidase III [EC:3.4.14.4]	-	2.5897	M20	2.1253	0.00035659	Peptidases and inhibitors	Brite Hierarchies	Protein families: metabolism
K02474	wbpO; UDP-N-acetyl-D-galactosamine dehydrogenase [EC:1.1.1.-]	ko01250 (Biosynthesis of nucleotide sugars) ;ko01100 (Metabolic pathways) ;ko00541 (O-Antigen nucleotide sugar biosynthesis) ;ko00520 (Amino sugar and nucleotide sugar metabolism)	2.70555	M20	2.12484	0.00168753	Lipopolysaccharide biosynthesis proteins	Brite Hierarchies	Protein families: metabolism
K03581	recD; exodeoxyribonuclease V alpha subunit [EC:3.1.11.5]	ko03440 (Homologous recombination)	2.81592	M0	2.12454	0.000294183	DNA repair and recombination proteins	Brite Hierarchies	Protein families: genetic information processing
K03449	MFS.CP; MFS transporter, CP family, cyanate transporter	-	2.41978	M0	2.12421	0.00175723	Transporters	Brite Hierarchies	Protein families: signaling and cellular processes
K07047	nfdA; N-substituted formamide deformylase [EC:3.5.1.91]	-	2.57396	M0	2.12334	0.0064178	Enzymes with EC numbers	Not Included in Pathway or Brite	Unclassified: metabolism
K18691	mltF; membrane-bound lytic murein transglycosylase F [EC:4.2.2.-]	-	2.58907	M20	2.12287	0.00035659	Peptidoglycan biosynthesis and degradation proteins	Brite Hierarchies	Protein families: metabolism
K00549	metE; 5-methyltetrahydropteroyltriglutamate--homocysteine methyltransferase [EC:2.1.1.14]	ko01230 (Biosynthesis of amino acids) ;ko01110 (Biosynthesis of secondary metabolites) ;ko01100 (Metabolic pathways) ;ko00450 (Selenocompound metabolism) ;ko00270 (Cysteine and methionine metabolism)	2.47161	M0	2.12132	0.000155992	Selenocompound metabolism	Metabolism	Metabolism of other amino acids
K01144	E3.1.11.5; exodeoxyribonuclease V [EC:3.1.11.5]	-	2.59089	M20	2.12078	0.000406636	Enzymes with EC numbers	Not Included in Pathway or Brite	Unclassified: metabolism
K16363	lpxC-fabZ; UDP-3-O-[3-hydroxymyristoyl] N-acetylglucosamine deacetylase / 3-hydroxyacyl-[acyl-carrier-protein] dehydratase [EC:3.5.1.108 4.2.1.59]	ko01212 (Fatty acid metabolism) ;ko01100 (Metabolic pathways) ;ko00540 (Lipopolysaccharide biosynthesis) ;ko00061 (Fatty acid biosynthesis)	2.59231	M20	2.12029	0.000383421	Lipid biosynthesis proteins	Brite Hierarchies	Protein families: metabolism
K03639	moaA, CNX2; GTP 3',8-cyclase [EC:4.1.99.22]	ko04122 (Sulfur relay system) ;ko01240 (Biosynthesis of cofactors) ;ko01100 (Metabolic pathways) ;ko00790 (Folate biosynthesis)	2.57497	M0	2.12005	0.000265598	Sulfur relay system	Genetic Information Processing	Folding, sorting and degradation
K02444	glpR; DeoR family transcriptional regulator, glycerol-3-phosphate regulon repressor	-	2.58124	M15	2.11967	0.0350769	Transcription factors	Brite Hierarchies	Protein families: genetic information processing
K03113	EIF1, SUI1; translation initiation factor 1	-	2.5913	M20	2.11879	0.000384927	Translation factors	Brite Hierarchies	Protein families: genetic information processing
K03704	cspA; cold shock protein (beta-ribbon, CspA family)	-	2.82269	M0	2.118	0.0139763	Transcription	Not Included in Pathway or Brite	Unclassified: genetic information processing
K02426	sufE; cysteine desulfuration protein SufE	-	2.59339	M20	2.11758	0.000383421	General function prediction only	Not Included in Pathway or Brite	Poorly characterized
K01372	BLMH, pepC; bleomycin hydrolase [EC:3.4.22.40]	-	2.74235	M20	2.11672	0.00654	Peptidases and inhibitors	Brite Hierarchies	Protein families: metabolism
K02499	yabN; tetrapyrrole methylase family protein / MazG family protein	-	2.51627	M0	2.11669	0.000262999	Chromosome and associated proteins	Brite Hierarchies	Protein families: genetic information processing
K00116	mqo; malate dehydrogenase (quinone) [EC:1.1.5.4]	ko01200 (Carbon metabolism) ;ko01120 (Microbial metabolism in diverse environments) ;ko01110 (Biosynthesis of secondary metabolites) ;ko01100 (Metabolic pathways) ;ko00620 (Pyruvate metabolism) ;ko00020 (Citrate cycle (TCA cycle))	2.40662	M0	2.11613	0.000498424	Pyruvate metabolism	Metabolism	Carbohydrate metabolism
K01914	asnA; aspartate--ammonia ligase [EC:6.3.1.1]	ko01230 (Biosynthesis of amino acids) ;ko01110 (Biosynthesis of secondary metabolites) ;ko01100 (Metabolic pathways) ;ko00460 (Cyanoamino acid metabolism) ;"map00250 (Alanine, aspartate and glutamate metabolism)"	2.82659	M20	2.11604	0.000483072	Cyanoamino acid metabolism	Metabolism	Metabolism of other amino acids
K00703	glgA; starch synthase [EC:2.4.1.21]	ko02026 (Biofilm formation - Escherichia coli) ;ko01110 (Biosynthesis of secondary metabolites) ;ko01100 (Metabolic pathways) ;ko00500 (Starch and sucrose metabolism)	2.87301	M10	2.11502	0.00151473	Glycosyltransferases	Brite Hierarchies	Protein families: metabolism
K07568	queA; S-adenosylmethionine:tRNA ribosyltransferase-isomerase [EC:2.4.99.17]	-	3.04762	M20	2.1147	0.00483233	Transfer RNA biogenesis	Brite Hierarchies	Protein families: genetic information processing
K00566	mnmA, trmU; tRNA-uridine 2-sulfurtransferase [EC:2.8.1.13]	ko04122 (Sulfur relay system)	3.07773	M10	2.11318	0.0133182	Transfer RNA biogenesis	Brite Hierarchies	Protein families: genetic information processing
K00346	nqrA; Na+-transporting NADH:ubiquinone oxidoreductase subunit A [EC:1.6.5.8]	-	2.59138	M20	2.11294	0.000403462	Enzymes with EC numbers	Not Included in Pathway or Brite	Unclassified: metabolism
K00347	nqrB; Na+-transporting NADH:ubiquinone oxidoreductase subunit B [EC:1.6.5.8]	-	2.59138	M20	2.11294	0.000403462	Enzymes with EC numbers	Not Included in Pathway or Brite	Unclassified: metabolism
K00349	nqrD; Na+-transporting NADH:ubiquinone oxidoreductase subunit D [EC:1.6.5.8]	-	2.59138	M20	2.11294	0.000403462	Enzymes with EC numbers	Not Included in Pathway or Brite	Unclassified: metabolism
K00350	nqrE; Na+-transporting NADH:ubiquinone oxidoreductase subunit E [EC:1.6.5.8]	-	2.59138	M20	2.11294	0.000403462	Enzymes with EC numbers	Not Included in Pathway or Brite	Unclassified: metabolism
K00348	nqrC; Na+-transporting NADH:ubiquinone oxidoreductase subunit C [EC:1.6.5.8]	-	2.59138	M20	2.11294	0.000403462	Enzymes with EC numbers	Not Included in Pathway or Brite	Unclassified: metabolism
K06199	crcB, FEX; fluoride exporter	-	2.82026	M0	2.1111	0.0138217	Transporters	Brite Hierarchies	Protein families: signaling and cellular processes
K07027	K07027; glycosyltransferase 2 family protein	-	2.94026	M10	2.11104	0.00968414	Glycan metabolism	Not Included in Pathway or Brite	Unclassified: metabolism
K02372	fabZ; 3-hydroxyacyl-[acyl-carrier-protein] dehydratase [EC:4.2.1.59]	ko01240 (Biosynthesis of cofactors) ;ko01212 (Fatty acid metabolism) ;ko01100 (Metabolic pathways) ;ko00780 (Biotin metabolism) ;ko00061 (Fatty acid biosynthesis)	2.79901	M0	2.11092	0.00155622	Lipid biosynthesis proteins	Brite Hierarchies	Protein families: metabolism
K04079	HSP90A, htpG; molecular chaperone HtpG	ko05418 (Fluid shear stress and atherosclerosis) ;ko05417 (Lipid and atherosclerosis) ;ko05215 (Prostate cancer) ;ko05207 (Chemical carcinogenesis - receptor activation) ;ko05200 (Pathways in cancer) ;ko05132 (Salmonella infection) ;ko04915 (Estrogen signaling pathway) ;ko04914 (Progesterone-mediated oocyte maturation) ;ko04659 (Th17 cell differentiation) ;ko04657 (IL-17 signaling pathway) ;ko046…	2.92701	M15	2.1096	0.000412251	Exosome	Brite Hierarchies	Protein families: signaling and cellular processes
K08169	yebQ; MFS transporter, DHA2 family, multidrug resistance protein	-	2.52415	M20	2.10829	0.00133339	Transporters	Brite Hierarchies	Protein families: signaling and cellular processes
K02746	PTS-Aga-EIIC, agaW; PTS system, N-acetylgalactosamine-specific IIC component	ko02060 (Phosphotransferase system (PTS)) ;ko01100 (Metabolic pathways) ;ko00052 (Galactose metabolism)	2.568	M15	2.10806	0.0350769	Transporters	Brite Hierarchies	Protein families: signaling and cellular processes
K00986	ltrA; RNA-directed DNA polymerase [EC:2.7.7.49]	-	2.50973	M20	2.10734	0.000756677	Enzymes with EC numbers	Not Included in Pathway or Brite	Unclassified: metabolism
K06872	K06872; uncharacterized protein	-	2.79201	M20	2.10727	0.00066799	Function unknown	Not Included in Pathway or Brite	Poorly characterized
K06987	K06987; uncharacterized protein	-	2.55182	M20	2.10687	0.00318509	Function unknown	Not Included in Pathway or Brite	Poorly characterized
K00798	MMAB, pduO; cob(I)alamin adenosyltransferase [EC:2.5.1.17]	ko01240 (Biosynthesis of cofactors) ;ko01100 (Metabolic pathways) ;ko00860 (Porphyrin metabolism)	2.59631	M20	2.1065	0.00103461	Porphyrin and chlorophyll metabolism	Metabolism	Metabolism of cofactors and vitamins
K07056	rsmI; 16S rRNA (cytidine1402-2'-O)-methyltransferase [EC:2.1.1.198]	-	3.07954	M20	2.10575	0.00376003	Ribosome biogenesis	Brite Hierarchies	Protein families: genetic information processing
K05520	pfpI; protease I [EC:3.5.1.124]	-	2.41372	M0	2.10571	0.000109914	Peptidases and inhibitors	Brite Hierarchies	Protein families: metabolism
K00135	gabD; succinate-semialdehyde dehydrogenase / glutarate-semialdehyde dehydrogenase [EC:1.2.1.16 1.2.1.79 1.2.1.20]	ko01120 (Microbial metabolism in diverse environments) ;ko01100 (Metabolic pathways) ;ko00760 (Nicotinate and nicotinamide metabolism) ;ko00650 (Butanoate metabolism) ;ko00350 (Tyrosine metabolism) ;ko00310 (Lysine degradation) ;"map00250 (Alanine, aspartate and glutamate metabolism)"	2.41446	M0	2.10568	0.00043805	Nicotinate and nicotinamide metabolism	Metabolism	Metabolism of cofactors and vitamins
K09758	asdA; aspartate 4-decarboxylase [EC:4.1.1.12]	ko01230 (Biosynthesis of amino acids) ;ko01100 (Metabolic pathways) ;ko00270 (Cysteine and methionine metabolism) ;"map00250 (Alanine, aspartate and glutamate metabolism)"	2.53408	M20	2.10527	0.000522362	Cysteine and methionine metabolism	Metabolism	Amino acid metabolism
K01191	MAN2C1; alpha-mannosidase [EC:3.2.1.24]	ko00511 (Other glycan degradation)	2.50515	M20	2.10489	0.00252681	Membrane trafficking	Brite Hierarchies	Protein families: genetic information processing
K17074	lysX2; putative lysine transport system permease protein	ko02010 (ABC transporters)	2.62477	M15	2.10453	0.0170972	Transporters	Brite Hierarchies	Protein families: signaling and cellular processes
K03701	uvrA; excinuclease ABC subunit A	ko03420 (Nucleotide excision repair)	3.09966	M20	2.10433	0.00952246	DNA repair and recombination proteins	Brite Hierarchies	Protein families: genetic information processing
K06148	ABCC-BAC; ATP-binding cassette, subfamily C, bacterial	-	2.6342	M15	2.10383	0.0331693	Transporters	Brite Hierarchies	Protein families: signaling and cellular processes
K01265	map; methionyl aminopeptidase [EC:3.4.11.18]	-	3.09388	M20	2.10254	0.000143569	Peptidases and inhibitors	Brite Hierarchies	Protein families: metabolism
K13694	mepS, spr; murein DD-endopeptidase / murein LD-carboxypeptidase [EC:3.4.-.- 3.4.17.13]	-	2.55066	M20	2.10215	0.000369402	Peptidoglycan biosynthesis and degradation proteins	Brite Hierarchies	Protein families: metabolism
K02793	PTS-Man-EIIA, manX; PTS system, mannose-specific IIA component [EC:2.7.1.191]	ko02060 (Phosphotransferase system (PTS)) ;ko01100 (Metabolic pathways) ;ko00520 (Amino sugar and nucleotide sugar metabolism) ;ko00051 (Fructose and mannose metabolism)	2.63894	M0	2.10197	0.0202502	Transporters	Brite Hierarchies	Protein families: signaling and cellular processes
K00700	GBE1, glgB; 1,4-alpha-glucan branching enzyme [EC:2.4.1.18]	ko01110 (Biosynthesis of secondary metabolites) ;ko01100 (Metabolic pathways) ;ko00500 (Starch and sucrose metabolism)	2.95495	M10	2.1015	0.0115415	Exosome	Brite Hierarchies	Protein families: signaling and cellular processes
K05985	rnmV; ribonuclease M5 [EC:3.1.26.8]	-	2.57205	M0	2.10147	0.00209354	Enzymes with EC numbers	Not Included in Pathway or Brite	Unclassified: metabolism
K03216	trmL, cspR; tRNA (cytidine/uridine-2'-O-)-methyltransferase [EC:2.1.1.207]	-	2.78417	M0	2.10128	0.00114877	Transfer RNA biogenesis	Brite Hierarchies	Protein families: genetic information processing
K01626	E2.5.1.54, aroF, aroG, aroH; 3-deoxy-7-phosphoheptulonate synthase [EC:2.5.1.54]	ko02024 (Quorum sensing) ;ko01230 (Biosynthesis of amino acids) ;ko01110 (Biosynthesis of secondary metabolites) ;ko01100 (Metabolic pathways) ;"map00400 (Phenylalanine, tyrosine and tryptophan biosynthesis)"	2.66808	M15	2.10119	0.00999689	Quorum sensing	Cellular Processes	Cellular community - prokaryotes
K03474	pdxJ; pyridoxine 5-phosphate synthase [EC:2.6.99.2]	ko01240 (Biosynthesis of cofactors) ;ko01100 (Metabolic pathways) ;ko00750 (Vitamin B6 metabolism)	2.6059	M20	2.10117	0.000694539	Vitamin B6 metabolism	Metabolism	Metabolism of cofactors and vitamins
K12251	aguB; N-carbamoylputrescine amidase [EC:3.5.1.53]	ko01100 (Metabolic pathways) ;ko00330 (Arginine and proline metabolism)	2.57172	M20	2.10036	0.00045022	Arginine and proline metabolism	Metabolism	Amino acid metabolism
K02919	RP-L36, MRPL36, rpmJ; large subunit ribosomal protein L36	ko03010 (Ribosome)	2.82156	M0	2.10034	0.000412251	Ribosome	Brite Hierarchies	Protein families: genetic information processing
K13040	ttrS; two-component system, LuxR family, sensor histidine kinase TtrS [EC:2.7.13.3]	ko02020 (Two-component system)	2.45897	M20	2.09968	0.000378938	Two-component system	Brite Hierarchies	Protein families: signaling and cellular processes
K03500	rsmB, sun; 16S rRNA (cytosine967-C5)-methyltransferase [EC:2.1.1.176]	-	2.80726	M0	2.0988	0.00169079	Ribosome biogenesis	Brite Hierarchies	Protein families: genetic information processing
K01153	hsdR; type I restriction enzyme, R subunit [EC:3.1.21.3]	-	3.04597	M15	2.09855	0.0475629	Prokaryotic defense system	Brite Hierarchies	Protein families: signaling and cellular processes
K07214	fes; enterochelin esterase and related enzymes	-	2.44529	M20	2.09841	0.000122316	Enzymes with EC numbers	Not Included in Pathway or Brite	Unclassified: metabolism
K01241	amn; AMP nucleosidase [EC:3.2.2.4]	ko01232 (Nucleotide metabolism) ;ko01100 (Metabolic pathways) ;ko00230 (Purine metabolism)	2.55441	M20	2.09739	0.000708202	Purine metabolism	Metabolism	Nucleotide metabolism
K06167	phnP; phosphoribosyl 1,2-cyclic phosphate phosphodiesterase [EC:3.1.4.55]	ko01100 (Metabolic pathways) ;ko00440 (Phosphonate and phosphinate metabolism)	2.59536	M20	2.09688	0.000842128	Phosphonate and phosphinate metabolism	Metabolism	Metabolism of other amino acids
K03722	dinG; ATP-dependent DNA helicase DinG [EC:3.6.4.12]	-	2.48703	M0	2.09571	0.000303576	DNA repair and recombination proteins	Brite Hierarchies	Protein families: genetic information processing
K00756	pdp; pyrimidine-nucleoside phosphorylase [EC:2.4.2.2]	ko01232 (Nucleotide metabolism) ;ko01100 (Metabolic pathways) ;ko00240 (Pyrimidine metabolism)	2.47865	M0	2.09541	0.000508263	Pyrimidine metabolism	Metabolism	Nucleotide metabolism
K00651	metA; homoserine O-succinyltransferase/O-acetyltransferase [EC:2.3.1.46 2.3.1.31]	ko01230 (Biosynthesis of amino acids) ;ko01110 (Biosynthesis of secondary metabolites) ;ko01100 (Metabolic pathways) ;ko00920 (Sulfur metabolism) ;ko00270 (Cysteine and methionine metabolism)	2.85906	M10	2.0953	0.00320952	Cysteine and methionine metabolism	Metabolism	Amino acid metabolism
K18348	vanT; serine/alanine racemase [EC:5.1.1.18 5.1.1.1]	ko02020 (Two-component system) ;ko01502 (Vancomycin resistance)	2.56863	M15	2.09492	0.0350138	Antimicrobial resistance genes	Brite Hierarchies	Protein families: signaling and cellular processes
K01077	E3.1.3.1, phoA, phoB; alkaline phosphatase [EC:3.1.3.1]	ko02020 (Two-component system) ;ko01240 (Biosynthesis of cofactors) ;ko01100 (Metabolic pathways) ;ko00790 (Folate biosynthesis) ;ko00730 (Thiamine metabolism)	2.77758	M20	2.09491	0.0224385	Glycosylphosphatidylinositol (GPI)-anchored proteins	Brite Hierarchies	Protein families: signaling and cellular processes
K06131	clsA_B; cardiolipin synthase A/B [EC:2.7.8.-]	ko01100 (Metabolic pathways) ;ko00564 (Glycerophospholipid metabolism)	3.06263	M20	2.0946	0.00197619	Glycerophospholipid metabolism	Metabolism	Lipid metabolism
K02851	wecA, tagO, rfe; UDP-GlcNAc:undecaprenyl-phosphate/decaprenyl-phosphate GlcNAc-1-phosphate transferase [EC:2.7.8.33 2.7.8.35]	ko01100 (Metabolic pathways) ;ko00572 (Arabinogalactan biosynthesis - Mycobacterium) ;ko00552 (Teichoic acid biosynthesis) ;ko00543 (Exopolysaccharide biosynthesis) ;ko00542 (O-Antigen repeat unit biosynthesis)	2.58447	M0	2.09319	0.00385429	Lipopolysaccharide biosynthesis proteins	Brite Hierarchies	Protein families: metabolism
K01635	lacD; tagatose 1,6-diphosphate aldolase [EC:4.1.2.40]	ko02024 (Quorum sensing) ;ko01100 (Metabolic pathways) ;ko00052 (Galactose metabolism)	2.38375	M0	2.093	0.000843767	Quorum sensing	Cellular Processes	Cellular community - prokaryotes
K01625	eda; 2-dehydro-3-deoxyphosphogluconate aldolase / (4S)-4-hydroxy-2-oxoglutarate aldolase [EC:4.1.2.14 4.1.3.42]	ko01200 (Carbon metabolism) ;ko01120 (Microbial metabolism in diverse environments) ;ko01100 (Metabolic pathways) ;ko00630 (Glyoxylate and dicarboxylate metabolism) ;ko00030 (Pentose phosphate pathway)	2.88951	M10	2.09294	0.0123643	Glyoxylate and dicarboxylate metabolism	Metabolism	Carbohydrate metabolism
K02435	gatC, GATC; aspartyl-tRNA(Asn)/glutamyl-tRNA(Gln) amidotransferase subunit C [EC:6.3.5.6 6.3.5.7]	ko01100 (Metabolic pathways) ;ko00970 (Aminoacyl-tRNA biosynthesis)	2.78539	M0	2.09196	0.00116898	Mitochondrial biogenesis	Brite Hierarchies	Protein families: genetic information processing
K07301	yrbG; cation:H+ antiporter	-	2.81849	M15	2.09086	0.00134895	Transporters	Brite Hierarchies	Protein families: signaling and cellular processes
K02116	atpI; ATP synthase protein I	-	2.40596	M0	2.09064	0.000194964	Photosynthesis proteins	Brite Hierarchies	Protein families: metabolism
K02434	gatB, PET112; aspartyl-tRNA(Asn)/glutamyl-tRNA(Gln) amidotransferase subunit B [EC:6.3.5.6 6.3.5.7]	ko01100 (Metabolic pathways) ;ko00970 (Aminoacyl-tRNA biosynthesis)	2.78634	M0	2.0901	0.00134374	Mitochondrial biogenesis	Brite Hierarchies	Protein families: genetic information processing
K00872	thrB1; homoserine kinase [EC:2.7.1.39]	ko01230 (Biosynthesis of amino acids) ;ko01120 (Microbial metabolism in diverse environments) ;ko01110 (Biosynthesis of secondary metabolites) ;ko01100 (Metabolic pathways) ;"map00260 (Glycine, serine and threonine metabolism)"	2.57722	M0	2.08993	0.0108935	Glycine, serine and threonine metabolism	Metabolism	Amino acid metabolism
K03893	arsB; arsenical pump membrane protein	-	2.3801	M0	2.08969	0.00125093	Transporters	Brite Hierarchies	Protein families: signaling and cellular processes
K05565	mnhA, mrpA; multicomponent Na+:H+ antiporter subunit A	-	2.35812	M0	2.08944	0.00239195	Transporters	Brite Hierarchies	Protein families: signaling and cellular processes
K00260	gudB, rocG; glutamate dehydrogenase [EC:1.4.1.2]	ko01120 (Microbial metabolism in diverse environments) ;ko01100 (Metabolic pathways) ;ko00910 (Nitrogen metabolism) ;ko00430 (Taurine and hypotaurine metabolism) ;"map00250 (Alanine, aspartate and glutamate metabolism)" ;ko00220 (Arginine biosynthesis)	2.36096	M0	2.08943	0.00200298	Taurine and hypotaurine metabolism	Metabolism	Metabolism of other amino acids
K01962	accA; acetyl-CoA carboxylase carboxyl transferase subunit alpha [EC:6.4.1.2 2.1.3.15]	ko01212 (Fatty acid metabolism) ;ko01200 (Carbon metabolism) ;ko01120 (Microbial metabolism in diverse environments) ;ko01110 (Biosynthesis of secondary metabolites) ;ko01100 (Metabolic pathways) ;ko00720 (Carbon fixation pathways in prokaryotes) ;ko00640 (Propanoate metabolism) ;ko00620 (Pyruvate metabolism) ;ko00061 (Fatty acid biosynthesis)	2.53137	M0	2.08915	0.000340858	Fatty acid biosynthesis	Metabolism	Lipid metabolism
K07571	K07571; S1 RNA binding domain protein	-	2.45406	M0	2.0888	0.000268222	Translation	Not Included in Pathway or Brite	Unclassified: genetic information processing
K01255	CARP, pepA; leucyl aminopeptidase [EC:3.4.11.1]	ko01100 (Metabolic pathways) ;ko00480 (Glutathione metabolism)	2.46392	M0	2.08772	0.000107333	Peptidases and inhibitors	Brite Hierarchies	Protein families: metabolism
K03742	pncC; nicotinamide-nucleotide amidase [EC:3.5.1.42]	ko01100 (Metabolic pathways) ;ko00760 (Nicotinate and nicotinamide metabolism)	2.8386	M10	2.08766	0.00576284	Nicotinate and nicotinamide metabolism	Metabolism	Metabolism of cofactors and vitamins
K00390	cysH; phosphoadenosine phosphosulfate reductase [EC:1.8.4.8 1.8.4.10]	ko01120 (Microbial metabolism in diverse environments) ;ko01100 (Metabolic pathways) ;ko00920 (Sulfur metabolism)	2.41104	M0	2.08489	7.95583e-05	Sulfur metabolism	Metabolism	Energy metabolism
K16926	htsT; energy-coupling factor transport system substrate-specific component	-	2.45375	M10	2.08375	0.00505728	Transporters	Brite Hierarchies	Protein families: signaling and cellular processes
K01218	gmuG; mannan endo-1,4-beta-mannosidase [EC:3.2.1.78]	ko02024 (Quorum sensing) ;ko01100 (Metabolic pathways) ;ko00051 (Fructose and mannose metabolism)	2.48707	M20	2.0826	0.00039486	Quorum sensing	Cellular Processes	Cellular community - prokaryotes
K11737	cycA; D-serine/D-alanine/glycine transporter	-	2.35457	M0	2.08132	0.004539	Transporters	Brite Hierarchies	Protein families: signaling and cellular processes
K09807	K09807; uncharacterized protein	-	2.54418	M20	2.08088	0.00103662	Function unknown	Not Included in Pathway or Brite	Poorly characterized
K01950	E6.3.5.1, NADSYN1, QNS1, nadE; NAD+ synthase (glutamine-hydrolysing) [EC:6.3.5.1]	ko01240 (Biosynthesis of cofactors) ;ko01100 (Metabolic pathways) ;ko00760 (Nicotinate and nicotinamide metabolism)	2.93235	M10	2.07955	0.0293287	Nicotinate and nicotinamide metabolism	Metabolism	Metabolism of cofactors and vitamins
K08289	purT; phosphoribosylglycinamide formyltransferase 2 [EC:2.1.2.2]	ko01110 (Biosynthesis of secondary metabolites) ;ko01100 (Metabolic pathways) ;ko00230 (Purine metabolism)	2.55466	M20	2.07848	0.00104267	One carbon pool by folate	Metabolism	Metabolism of cofactors and vitamins
K01129	dgt; dGTPase [EC:3.1.5.1]	ko01232 (Nucleotide metabolism) ;ko01100 (Metabolic pathways) ;ko00230 (Purine metabolism)	2.83298	M10	2.07826	0.00514426	Purine metabolism	Metabolism	Nucleotide metabolism
K01512	acyP; acylphosphatase [EC:3.6.1.7]	ko01120 (Microbial metabolism in diverse environments) ;ko01100 (Metabolic pathways) ;ko00627 (Aminobenzoate degradation) ;ko00620 (Pyruvate metabolism)	2.59123	M0	2.07813	0.00574109	Aminobenzoate degradation	Metabolism	Xenobiotics biodegradation and metabolism
K07735	algH; putative transcriptional regulator	-	2.52776	M20	2.07806	0.000621494	Transcription factors	Brite Hierarchies	Protein families: genetic information processing
K06999	K06999; phospholipase/carboxylesterase	-	2.35599	M0	2.07799	0.00159267	Others	Not Included in Pathway or Brite	Unclassified: metabolism
K03292	TC.GPH; glycoside/pentoside/hexuronide:cation symporter, GPH family	-	2.75024	M20	2.07722	0.0240083	Transport	Not Included in Pathway or Brite	Unclassified: signaling and cellular processes
K01693	hisB; imidazoleglycerol-phosphate dehydratase [EC:4.2.1.19]	ko01230 (Biosynthesis of amino acids) ;ko01110 (Biosynthesis of secondary metabolites) ;ko01100 (Metabolic pathways) ;ko00340 (Histidine metabolism)	2.78096	M0	2.07615	0.00218393	Histidine metabolism	Metabolism	Amino acid metabolism
K02744	PTS-Aga-EIIA, agaF; PTS system, N-acetylgalactosamine-specific IIA component [EC:2.7.1.-]	ko02060 (Phosphotransferase system (PTS)) ;ko01100 (Metabolic pathways) ;ko00052 (Galactose metabolism)	2.59081	M15	2.07576	0.0292755	Transporters	Brite Hierarchies	Protein families: signaling and cellular processes
K03671	trxA; thioredoxin 1	ko05418 (Fluid shear stress and atherosclerosis) ;ko05132 (Salmonella infection) ;ko05012 (Parkinson disease) ;ko04621 (NOD-like receptor signaling pathway)	3.20431	M20	2.07542	0.0431954	Chaperones and folding catalysts	Brite Hierarchies	Protein families: genetic information processing
K00937	ppk; polyphosphate kinase [EC:2.7.4.1]	ko03018 (RNA degradation) ;ko00190 (Oxidative phosphorylation)	2.87785	M10	2.07514	0.000429558	Messenger RNA biogenesis	Brite Hierarchies	Protein families: genetic information processing
K03752	mobA; molybdenum cofactor guanylyltransferase [EC:2.7.7.77]	ko01100 (Metabolic pathways) ;ko00790 (Folate biosynthesis)	2.43175	M0	2.07394	0.000177352	Folate biosynthesis	Metabolism	Metabolism of cofactors and vitamins
K00611	OTC, argF, argI; ornithine carbamoyltransferase [EC:2.1.3.3]	ko01230 (Biosynthesis of amino acids) ;ko01110 (Biosynthesis of secondary metabolites) ;ko01100 (Metabolic pathways) ;ko00220 (Arginine biosynthesis)	2.80522	M0	2.07393	0.00172037	Arginine biosynthesis	Metabolism	Amino acid metabolism
K00185	K00185; prokaryotic molybdopterin-containing oxidoreductase family, membrane subunit	ko01100 (Metabolic pathways) ;ko00920 (Sulfur metabolism)	2.4103	M0	2.07321	0.00146582	Transporters	Brite Hierarchies	Protein families: signaling and cellular processes
K03707	tenA; thiaminase (transcriptional activator TenA) [EC:3.5.99.2]	ko01240 (Biosynthesis of cofactors) ;ko01100 (Metabolic pathways) ;ko00730 (Thiamine metabolism)	2.36559	M0	2.07318	0.00109022	Transcription factors	Brite Hierarchies	Protein families: genetic information processing
K15987	hppA; K(+)-stimulated pyrophosphate-energized sodium pump [EC:3.6.1.1]	-	2.74524	M15	2.07212	0.0109751	Transporters	Brite Hierarchies	Protein families: signaling and cellular processes
K19271	catA; chloramphenicol O-acetyltransferase type A [EC:2.3.1.28]	-	2.65162	M20	2.07189	0.00918976	Antimicrobial resistance genes	Brite Hierarchies	Protein families: signaling and cellular processes
K03328	TC.PST; polysaccharide transporter, PST family	-	2.6243	M20	2.07061	0.0241842	Transport	Not Included in Pathway or Brite	Unclassified: signaling and cellular processes
K01436	K01436; amidohydrolase [EC:3.5.1.-]	-	2.34976	M0	2.07035	0.00060593	Peptidases and inhibitors	Brite Hierarchies	Protein families: metabolism
K04517	tyrA2; prephenate dehydrogenase [EC:1.3.1.12]	ko01230 (Biosynthesis of amino acids) ;ko01110 (Biosynthesis of secondary metabolites) ;ko01100 (Metabolic pathways) ;ko00401 (Novobiocin biosynthesis) ;"map00400 (Phenylalanine, tyrosine and tryptophan biosynthesis)"	2.80272	M0	2.07021	0.00198	Novobiocin biosynthesis	Metabolism	Biosynthesis of other secondary metabolites
K07652	vicK; two-component system, OmpR family, sensor histidine kinase VicK [EC:2.7.13.3]	ko02020 (Two-component system)	2.39882	M0	2.06924	0.000189655	Two-component system	Brite Hierarchies	Protein families: signaling and cellular processes
K01425	glsA, GLS; glutaminase [EC:3.5.1.2]	ko05230 (Central carbon metabolism in cancer) ;ko05206 (MicroRNAs in cancer) ;ko04964 (Proximal tubule bicarbonate reclamation) ;ko04727 (GABAergic synapse) ;ko04724 (Glutamatergic synapse) ;ko02020 (Two-component system) ;ko01100 (Metabolic pathways) ;ko00470 (D-Amino acid metabolism) ;"map00250 (Alanine, aspartate and glutamate metabolism)" ;ko00220 (Arginine biosynthesis)	2.5943	M20	2.06905	0.00209354	Central carbon metabolism in cancer	Human Diseases	Cancer: overview
K03385	nrfA; nitrite reductase (cytochrome c-552) [EC:1.7.2.2]	ko01120 (Microbial metabolism in diverse environments) ;ko01100 (Metabolic pathways) ;ko00910 (Nitrogen metabolism)	2.59944	M20	2.06649	0.00748974	Nitrogen metabolism	Metabolism	Energy metabolism
K03753	mobB; molybdopterin-guanine dinucleotide biosynthesis adapter protein	-	2.41205	M0	2.06308	0.000272475	Cofactor metabolism	Not Included in Pathway or Brite	Unclassified: metabolism
K01815	kduI; 4-deoxy-L-threo-5-hexosulose-uronate ketol-isomerase [EC:5.3.1.17]	ko01100 (Metabolic pathways) ;ko00040 (Pentose and glucuronate interconversions)	2.55604	M10	2.06248	0.0100156	Pentose and glucuronate interconversions	Metabolism	Carbohydrate metabolism
K06950	K06950; uncharacterized protein	-	2.98199	M10	2.06245	0.0052725	Function unknown	Not Included in Pathway or Brite	Poorly characterized
K03592	pmbA; PmbA protein	-	2.51629	M20	2.06174	0.00148577	Peptidases and inhibitors	Brite Hierarchies	Protein families: metabolism
K01784	galE, GALE; UDP-glucose 4-epimerase [EC:5.1.3.2]	ko01250 (Biosynthesis of nucleotide sugars) ;ko01100 (Metabolic pathways) ;ko00541 (O-Antigen nucleotide sugar biosynthesis) ;ko00520 (Amino sugar and nucleotide sugar metabolism) ;ko00052 (Galactose metabolism)	3.12127	M0	2.06104	0.00383233	O-Antigen nucleotide sugar biosynthesis	Metabolism	Glycan biosynthesis and metabolism
K02018	modB; molybdate transport system permease protein	ko02010 (ABC transporters)	2.55782	M0	2.06062	0.00118264	Transporters	Brite Hierarchies	Protein families: signaling and cellular processes
K08223	fsr; MFS transporter, FSR family, fosmidomycin resistance protein	-	2.48206	M20	2.0601	0.00033162	Transporters	Brite Hierarchies	Protein families: signaling and cellular processes
K00791	miaA, TRIT1; tRNA dimethylallyltransferase [EC:2.5.1.75]	ko01110 (Biosynthesis of secondary metabolites) ;ko01100 (Metabolic pathways) ;ko00908 (Zeatin biosynthesis)	3.05214	M20	2.05964	0.00190525	Transfer RNA biogenesis	Brite Hierarchies	Protein families: genetic information processing
K02669	pilT; twitching motility protein PilT	-	2.61223	M0	2.05944	0.00931099	Bacterial motility proteins	Brite Hierarchies	Protein families: signaling and cellular processes
K00958	sat, met3; sulfate adenylyltransferase [EC:2.7.7.4]	ko01120 (Microbial metabolism in diverse environments) ;ko01110 (Biosynthesis of secondary metabolites) ;ko01100 (Metabolic pathways) ;ko00920 (Sulfur metabolism) ;ko00450 (Selenocompound metabolism) ;ko00261 (Monobactam biosynthesis) ;ko00230 (Purine metabolism)	2.38155	M0	2.05921	0.000348978	Monobactam biosynthesis	Metabolism	Biosynthesis of other secondary metabolites
K07458	vsr; DNA mismatch endonuclease, patch repair protein [EC:3.1.-.-]	-	2.59154	M10	2.05891	0.000156609	DNA repair and recombination proteins	Brite Hierarchies	Protein families: genetic information processing
K00917	lacC; tagatose 6-phosphate kinase [EC:2.7.1.144]	ko01100 (Metabolic pathways) ;ko00052 (Galactose metabolism)	2.35588	M0	2.05856	0.00186175	Galactose metabolism	Metabolism	Carbohydrate metabolism
K09011	cimA; (R)-citramalate synthase [EC:2.3.1.182]	ko01230 (Biosynthesis of amino acids) ;ko01210 (2-Oxocarboxylic acid metabolism) ;ko01100 (Metabolic pathways) ;ko00660 (C5-Branched dibasic acid metabolism) ;"map00290 (Valine, leucine and isoleucine biosynthesis)"	2.52044	M20	2.05855	0.000837231	Valine, leucine and isoleucine biosynthesis	Metabolism	Amino acid metabolism
K02274	coxA, ctaD; cytochrome c oxidase subunit I [EC:1.9.3.1]	ko01100 (Metabolic pathways) ;ko00190 (Oxidative phosphorylation)	2.33701	M0	2.05785	0.00165531	Oxidative phosphorylation	Metabolism	Energy metabolism
K02275	coxB, ctaC; cytochrome c oxidase subunit II [EC:1.9.3.1]	ko01100 (Metabolic pathways) ;ko00190 (Oxidative phosphorylation)	2.33699	M0	2.0578	0.00165531	Oxidative phosphorylation	Metabolism	Energy metabolism
K00788	thiE; thiamine-phosphate pyrophosphorylase [EC:2.5.1.3]	ko01240 (Biosynthesis of cofactors) ;ko01100 (Metabolic pathways) ;ko00730 (Thiamine metabolism)	2.98486	M20	2.05772	0.00515401	Thiamine metabolism	Metabolism	Metabolism of cofactors and vitamins
K15973	mhqR; MarR family transcriptional regulator, 2-MHQ and catechol-resistance regulon repressor	-	2.33357	M0	2.05764	0.00402676	Transcription factors	Brite Hierarchies	Protein families: genetic information processing
K02361	entC; isochorismate synthase [EC:5.4.4.2]	ko01110 (Biosynthesis of secondary metabolites) ;ko01100 (Metabolic pathways) ;ko01053 (Biosynthesis of siderophore group nonribosomal peptides) ;ko00130 (Ubiquinone and other terpenoid-quinone biosynthesis)	2.52395	M20	2.05747	0.000770048	Biosynthesis of siderophore group nonribosomal peptides	Metabolism	Metabolism of terpenoids and polyketides
K10823	oppF; oligopeptide transport system ATP-binding protein	ko02024 (Quorum sensing) ;ko02010 (ABC transporters) ;ko01501 (beta-Lactam resistance)	2.76988	M0	2.05709	0.00224776	Transporters	Brite Hierarchies	Protein families: signaling and cellular processes
K01755	argH, ASL; argininosuccinate lyase [EC:4.3.2.1]	ko01230 (Biosynthesis of amino acids) ;ko01110 (Biosynthesis of secondary metabolites) ;ko01100 (Metabolic pathways) ;"map00250 (Alanine, aspartate and glutamate metabolism)" ;ko00220 (Arginine biosynthesis)	3.01212	M15	2.05703	0.00568707	Exosome	Brite Hierarchies	Protein families: signaling and cellular processes
K00826	E2.6.1.42, ilvE; branched-chain amino acid aminotransferase [EC:2.6.1.42]	ko01240 (Biosynthesis of cofactors) ;ko01230 (Biosynthesis of amino acids) ;ko01210 (2-Oxocarboxylic acid metabolism) ;ko01110 (Biosynthesis of secondary metabolites) ;ko01100 (Metabolic pathways) ;ko00966 (Glucosinolate biosynthesis) ;ko00770 (Pantothenate and CoA biosynthesis) ;"map00290 (Valine, leucine and isoleucine biosynthesis)" ;"map00280 (Valine, leucine and isoleucine degradation)" ;ko0…	3.00885	M0	2.05576	0.000150245	Amino acid related enzymes	Brite Hierarchies	Protein families: metabolism
K18220	tetM, tetO; ribosomal protection tetracycline resistance protein	-	2.51981	M20	2.05566	0.00133339	Antimicrobial resistance genes	Brite Hierarchies	Protein families: signaling and cellular processes
K02428	rdgB; XTP/dITP diphosphohydrolase [EC:3.6.1.66]	-	3.06745	M20	2.05535	0.00679128	Purine metabolism	Metabolism	Nucleotide metabolism
K05786	rarD; chloramphenicol-sensitive protein RarD	-	2.40436	M0	2.05507	0.000347612	Transporters	Brite Hierarchies	Protein families: signaling and cellular processes
K03784	deoD; purine-nucleoside phosphorylase [EC:2.4.2.1]	ko01232 (Nucleotide metabolism) ;ko01110 (Biosynthesis of secondary metabolites) ;ko01100 (Metabolic pathways) ;ko00760 (Nicotinate and nicotinamide metabolism) ;ko00230 (Purine metabolism)	2.55491	M0	2.05491	0.00854206	Nicotinate and nicotinamide metabolism	Metabolism	Metabolism of cofactors and vitamins
K02484	K02484; two-component system, OmpR family, sensor kinase [EC:2.7.13.3]	-	2.53585	M20	2.05486	0.000553891	Two-component system	Brite Hierarchies	Protein families: signaling and cellular processes
K06921	K06921; uncharacterized protein	-	2.62482	M20	2.05435	0.00419883	Function unknown	Not Included in Pathway or Brite	Poorly characterized
K03743	pncC; nicotinamide-nucleotide amidase [EC:3.5.1.42]	ko01100 (Metabolic pathways) ;ko00760 (Nicotinate and nicotinamide metabolism)	2.58391	M15	2.05331	0.023147	Nicotinate and nicotinamide metabolism	Metabolism	Metabolism of cofactors and vitamins
K15977	K15977; putative oxidoreductase	-	2.53138	M20	2.05285	0.00116898	Others	Not Included in Pathway or Brite	Unclassified: metabolism
K06859	pgi1; glucose-6-phosphate isomerase, archaeal [EC:5.3.1.9]	ko01200 (Carbon metabolism) ;ko01120 (Microbial metabolism in diverse environments) ;ko01110 (Biosynthesis of secondary metabolites) ;ko01100 (Metabolic pathways) ;ko00520 (Amino sugar and nucleotide sugar metabolism) ;ko00500 (Starch and sucrose metabolism) ;ko00030 (Pentose phosphate pathway) ;ko00010 (Glycolysis / Gluconeogenesis)	2.46916	M20	2.05265	0.00177766	Amino sugar and nucleotide sugar metabolism	Metabolism	Carbohydrate metabolism
K01082	cysQ, MET22, BPNT1; 3'(2'), 5'-bisphosphate nucleotidase [EC:3.1.3.7]	ko01120 (Microbial metabolism in diverse environments) ;ko01100 (Metabolic pathways) ;ko00920 (Sulfur metabolism)	2.53598	M20	2.05167	0.00243175	Transfer RNA biogenesis	Brite Hierarchies	Protein families: genetic information processing
K00620	argJ; glutamate N-acetyltransferase / amino-acid N-acetyltransferase [EC:2.3.1.35 2.3.1.1]	ko01230 (Biosynthesis of amino acids) ;ko01210 (2-Oxocarboxylic acid metabolism) ;ko01110 (Biosynthesis of secondary metabolites) ;ko01100 (Metabolic pathways) ;ko00220 (Arginine biosynthesis)	2.76886	M0	2.05135	0.00333444	Arginine biosynthesis	Metabolism	Amino acid metabolism
K00020	mmsB, HIBADH; 3-hydroxyisobutyrate dehydrogenase [EC:1.1.1.31]	ko01100 (Metabolic pathways) ;"map00280 (Valine, leucine and isoleucine degradation)"	2.486	M0	2.05078	0.00107344	Valine, leucine and isoleucine degradation	Metabolism	Amino acid metabolism
K00833	bioA; adenosylmethionine---8-amino-7-oxononanoate aminotransferase [EC:2.6.1.62]	ko01240 (Biosynthesis of cofactors) ;ko01100 (Metabolic pathways) ;ko00780 (Biotin metabolism)	2.72951	M20	2.05039	0.0112653	Amino acid related enzymes	Brite Hierarchies	Protein families: metabolism
K07150	K07150; uncharacterized protein	-	2.54523	M0	2.05005	0.00432849	Function unknown	Not Included in Pathway or Brite	Poorly characterized
K08978	TC.BAT1; bacterial/archaeal transporter family protein	-	2.67252	M10	2.0494	0.000408233	Transporters	Brite Hierarchies	Protein families: signaling and cellular processes
K01197	hya; hyaluronoglucosaminidase [EC:3.2.1.35]	ko04142 (Lysosome) ;ko01100 (Metabolic pathways) ;ko00531 (Glycosaminoglycan degradation)	2.5033	M10	2.04877	0.000737767	Glycosylphosphatidylinositol (GPI)-anchored proteins	Brite Hierarchies	Protein families: signaling and cellular processes
K01580	E4.1.1.15, gadB, gadA, GAD; glutamate decarboxylase [EC:4.1.1.15]	ko04940 (Type I diabetes mellitus) ;ko04727 (GABAergic synapse) ;ko02024 (Quorum sensing) ;ko01120 (Microbial metabolism in diverse environments) ;ko01110 (Biosynthesis of secondary metabolites) ;ko01100 (Metabolic pathways) ;ko00650 (Butanoate metabolism) ;ko00430 (Taurine and hypotaurine metabolism) ;ko00410 (beta-Alanine metabolism) ;"map00250 (Alanine, aspartate and glutamate metabolism)"	2.52301	M20	2.04711	0.000534755	Type I diabetes mellitus	Human Diseases	Endocrine and metabolic disease
K01813	rhaA; L-rhamnose isomerase [EC:5.3.1.14]	ko01120 (Microbial metabolism in diverse environments) ;ko01100 (Metabolic pathways) ;ko00051 (Fructose and mannose metabolism)	2.46617	M20	2.04649	0.00150598	Fructose and mannose metabolism	Metabolism	Carbohydrate metabolism
K02532	lacY; MFS transporter, OHS family, lactose permease	-	2.33449	M0	2.04641	0.000671907	Transporters	Brite Hierarchies	Protein families: signaling and cellular processes
K02379	fdhD; FdhD protein	-	2.40012	M0	2.04616	0.000295922	Energy metabolism	Not Included in Pathway or Brite	Unclassified: metabolism
K09007	folE2; GTP cyclohydrolase IB [EC:3.5.4.16]	ko01240 (Biosynthesis of cofactors) ;ko01100 (Metabolic pathways) ;ko00790 (Folate biosynthesis)	2.39293	M0	2.04405	0.00034693	Folate biosynthesis	Metabolism	Metabolism of cofactors and vitamins
K01079	serB, PSPH; phosphoserine phosphatase [EC:3.1.3.3]	ko01230 (Biosynthesis of amino acids) ;ko01200 (Carbon metabolism) ;ko01120 (Microbial metabolism in diverse environments) ;ko01110 (Biosynthesis of secondary metabolites) ;ko01100 (Metabolic pathways) ;ko00680 (Methane metabolism) ;"map00260 (Glycine, serine and threonine metabolism)"	2.54627	M20	2.04376	0.000810004	Protein phosphatases and associated proteins	Brite Hierarchies	Protein families: metabolism
K07145	isdG, isdI; heme oxygenase (staphylobilin-producing) [EC:1.14.99.48]	ko01110 (Biosynthesis of secondary metabolites) ;ko00860 (Porphyrin metabolism)	2.31288	M0	2.04352	0.00230263	Porphyrin and chlorophyll metabolism	Metabolism	Metabolism of cofactors and vitamins
K03148	thiF; sulfur carrier protein ThiS adenylyltransferase [EC:2.7.7.73]	ko04122 (Sulfur relay system) ;ko01240 (Biosynthesis of cofactors) ;ko01100 (Metabolic pathways) ;ko00730 (Thiamine metabolism)	2.39947	M0	2.0431	0.004247	Sulfur relay system	Genetic Information Processing	Folding, sorting and degradation
K02067	mlaD, linM; phospholipid/cholesterol/gamma-HCH transport system substrate-binding protein	ko02010 (ABC transporters)	2.71646	M20	2.04263	0.0185406	Transporters	Brite Hierarchies	Protein families: signaling and cellular processes
K07386	pepO; putative endopeptidase [EC:3.4.24.-]	-	2.62728	M20	2.04197	0.00367505	Peptidases and inhibitors	Brite Hierarchies	Protein families: metabolism
K01665	pabB; para-aminobenzoate synthetase component I [EC:2.6.1.85]	ko01240 (Biosynthesis of cofactors) ;ko00790 (Folate biosynthesis)	2.55073	M20	2.04193	0.00455627	Folate biosynthesis	Metabolism	Metabolism of cofactors and vitamins
K09769	K09769; uncharacterized protein	ko01100 (Metabolic pathways) ;ko00240 (Pyrimidine metabolism) ;ko00230 (Purine metabolism)	2.40469	M0	2.04115	0.000581599	Function unknown	Not Included in Pathway or Brite	Poorly characterized
K00059	fabG; 3-oxoacyl-[acyl-carrier protein] reductase [EC:1.1.1.100]	ko01240 (Biosynthesis of cofactors) ;ko01212 (Fatty acid metabolism) ;ko01110 (Biosynthesis of secondary metabolites) ;ko01100 (Metabolic pathways) ;ko00780 (Biotin metabolism) ;ko00333 (Prodigiosin biosynthesis) ;ko00061 (Fatty acid biosynthesis)	3.30765	M0	2.04035	0.000991378	Lipid biosynthesis proteins	Brite Hierarchies	Protein families: metabolism
K06890	K06890; uncharacterized protein	-	2.63393	M0	2.04017	0.00253166	Function unknown	Not Included in Pathway or Brite	Poorly characterized
K07260	vanY; zinc D-Ala-D-Ala carboxypeptidase [EC:3.4.17.14]	ko02020 (Two-component system) ;ko01502 (Vancomycin resistance) ;ko01100 (Metabolic pathways) ;ko00550 (Peptidoglycan biosynthesis)	2.75333	M15	2.03908	0.0487624	Antimicrobial resistance genes	Brite Hierarchies	Protein families: signaling and cellular processes
K02584	nifA; Nif-specific regulatory protein	ko02020 (Two-component system)	2.37168	M0	2.0379	0.00715904	Transcription factors	Brite Hierarchies	Protein families: genetic information processing
K11261	fwdE, fmdE; formylmethanofuran dehydrogenase subunit E [EC:1.2.7.12]	ko01200 (Carbon metabolism) ;ko01120 (Microbial metabolism in diverse environments) ;ko01100 (Metabolic pathways) ;ko00680 (Methane metabolism)	2.3768	M0	2.03743	0.00206953	Methane metabolism	Metabolism	Energy metabolism
K06919	K06919; putative DNA primase/helicase	-	2.48829	M0	2.03718	0.00128528	Replication and repair	Not Included in Pathway or Brite	Unclassified: genetic information processing
K07089	K07089; uncharacterized protein	-	2.75259	M0	2.0364	0.00413544	Function unknown	Not Included in Pathway or Brite	Poorly characterized
K00130	betB, gbsA; betaine-aldehyde dehydrogenase [EC:1.2.1.8]	ko01100 (Metabolic pathways) ;"map00260 (Glycine, serine and threonine metabolism)"	2.30535	M0	2.03633	0.00374574	Glycine, serine and threonine metabolism	Metabolism	Amino acid metabolism
K07289	asmA; AsmA protein	-	2.37415	M0	2.03595	0.00364019	Structural proteins	Not Included in Pathway or Brite	Unclassified: signaling and cellular processes
K01239	iunH; purine nucleosidase [EC:3.2.2.1]	ko01232 (Nucleotide metabolism) ;ko01110 (Biosynthesis of secondary metabolites) ;ko01100 (Metabolic pathways) ;ko00230 (Purine metabolism)	2.40148	M0	2.03587	0.00327764	Nicotinate and nicotinamide metabolism	Metabolism	Metabolism of cofactors and vitamins
K07043	K07043; uncharacterized protein	ko01232 (Nucleotide metabolism) ;ko01100 (Metabolic pathways) ;ko00240 (Pyrimidine metabolism)	2.90215	M15	2.03552	0.0064178	Enzymes with EC numbers	Not Included in Pathway or Brite	Unclassified: metabolism
K19005	ltaS; lipoteichoic acid synthase [EC:2.7.8.20]	ko01100 (Metabolic pathways) ;ko00561 (Glycerolipid metabolism) ;ko00552 (Teichoic acid biosynthesis)	2.35127	M0	2.03451	0.000365798	Glycerolipid metabolism	Metabolism	Lipid metabolism
K01451	hipO; hippurate hydrolase [EC:3.5.1.32]	-	2.5176	M15	2.03413	0.0280786	Peptidases and inhibitors	Brite Hierarchies	Protein families: metabolism
K10540	mglB; methyl-galactoside transport system substrate-binding protein	ko02030 (Bacterial chemotaxis) ;ko02010 (ABC transporters)	2.54487	M20	2.03401	0.0104553	Transporters	Brite Hierarchies	Protein families: signaling and cellular processes
K02017	modC; molybdate transport system ATP-binding protein [EC:3.6.3.29]	ko02010 (ABC transporters)	2.53566	M0	2.03377	0.0012081	Transporters	Brite Hierarchies	Protein families: signaling and cellular processes
K00184	K00184; prokaryotic molybdopterin-containing oxidoreductase family, iron-sulfur binding subunit	ko01100 (Metabolic pathways) ;ko00920 (Sulfur metabolism)	2.43016	M0	2.03354	0.00927619	Transporters	Brite Hierarchies	Protein families: signaling and cellular processes
K00395	aprB; adenylylsulfate reductase, subunit B [EC:1.8.99.2]	ko01120 (Microbial metabolism in diverse environments) ;ko01100 (Metabolic pathways) ;ko00920 (Sulfur metabolism)	2.37107	M0	2.03284	0.00417495	Sulfur metabolism	Metabolism	Energy metabolism
K00394	aprA; adenylylsulfate reductase, subunit A [EC:1.8.99.2]	ko01120 (Microbial metabolism in diverse environments) ;ko01100 (Metabolic pathways) ;ko00920 (Sulfur metabolism)	2.37107	M0	2.03284	0.00417495	Sulfur metabolism	Metabolism	Energy metabolism
K02482	K02482; two-component system, NtrC family, sensor kinase [EC:2.7.13.3]	-	2.36924	M0	2.0328	0.00398863	Two-component system	Brite Hierarchies	Protein families: signaling and cellular processes
K01232	glvA; maltose-6'-phosphate glucosidase [EC:3.2.1.122]	ko01100 (Metabolic pathways) ;ko00500 (Starch and sucrose metabolism)	2.35006	M0	2.03278	0.00570861	Starch and sucrose metabolism	Metabolism	Carbohydrate metabolism
K00748	lpxB; lipid-A-disaccharide synthase [EC:2.4.1.182]	ko01100 (Metabolic pathways) ;ko00540 (Lipopolysaccharide biosynthesis)	2.69678	M20	2.03255	0.0390033	Lipopolysaccharide biosynthesis proteins	Brite Hierarchies	Protein families: metabolism
K08998	K08998; uncharacterized protein	-	2.83551	M0	2.03208	0.000190405	Function unknown	Not Included in Pathway or Brite	Poorly characterized
K03451	TC.BCT; betaine/carnitine transporter, BCCT family	-	2.34429	M0	2.03111	0.0365601	Transport	Not Included in Pathway or Brite	Unclassified: signaling and cellular processes
K03772	fkpA; FKBP-type peptidyl-prolyl cis-trans isomerase FkpA [EC:5.2.1.8]	-	2.47094	M20	2.03006	0.000332272	Chaperones and folding catalysts	Brite Hierarchies	Protein families: genetic information processing
K03270	kdsC; 3-deoxy-D-manno-octulosonate 8-phosphate phosphatase (KDO 8-P phosphatase) [EC:3.1.3.45]	ko01250 (Biosynthesis of nucleotide sugars) ;ko01100 (Metabolic pathways) ;ko00540 (Lipopolysaccharide biosynthesis)	2.69512	M20	2.02976	0.0319342	Lipopolysaccharide biosynthesis proteins	Brite Hierarchies	Protein families: metabolism
K07402	xdhC; xanthine dehydrogenase accessory factor	-	2.49253	M0	2.02868	0.0465573	Protein processing	Not Included in Pathway or Brite	Unclassified: genetic information processing
K03529	smc; chromosome segregation protein	-	2.7285	M0	2.0279	0.0109342	Chromosome and associated proteins	Brite Hierarchies	Protein families: genetic information processing
K00302	soxA; sarcosine oxidase, subunit alpha [EC:1.5.3.1]	ko01100 (Metabolic pathways) ;"map00260 (Glycine, serine and threonine metabolism)"	2.29883	M0	2.02749	0.00194601	Glycine, serine and threonine metabolism	Metabolism	Amino acid metabolism
K03980	murJ, mviN; putative peptidoglycan lipid II flippase	-	2.53412	M0	2.02748	0.0382406	Transporters	Brite Hierarchies	Protein families: signaling and cellular processes
K00257	mbtN, fadE14; acyl-ACP dehydrogenase [EC:1.3.99.-]	-	2.59599	M20	2.02738	0.00498118	Enzymes with EC numbers	Not Included in Pathway or Brite	Unclassified: metabolism
K09125	K09125; uncharacterized protein	-	2.69158	M15	2.02732	0.0227276	Transporters	Brite Hierarchies	Protein families: signaling and cellular processes
K06204	dksA; DnaK suppressor protein	ko02026 (Biofilm formation - Escherichia coli)	2.42569	M0	2.02478	0.0179364	Ribosome biogenesis	Brite Hierarchies	Protein families: genetic information processing
K04749	rsbV; anti-sigma B factor antagonist	-	2.50222	M0	2.02471	0.00163311	Transcription machinery	Brite Hierarchies	Protein families: genetic information processing
K06024	scpB; segregation and condensation protein B	-	2.72671	M0	2.02458	0.0112863	Chromosome and associated proteins	Brite Hierarchies	Protein families: genetic information processing
K11105	cvrA, nhaP2; cell volume regulation protein A	-	2.53744	M20	2.02403	0.00228694	Transporters	Brite Hierarchies	Protein families: signaling and cellular processes
K18785	mp2; beta-1,4-mannooligosaccharide/beta-1,4-mannosyl-N-acetylglucosamine phosphorylase [EC:2.4.1.319 2.4.1.320]	-	2.47985	M20	2.02388	0.00056042	Enzymes with EC numbers	Not Included in Pathway or Brite	Unclassified: metabolism
K01489	cdd, CDA; cytidine deaminase [EC:3.5.4.5]	ko01232 (Nucleotide metabolism) ;ko01100 (Metabolic pathways) ;ko00983 (Drug metabolism - other enzymes) ;ko00240 (Pyrimidine metabolism)	2.88982	M20	2.02258	0.000648739	Drug metabolism - other enzymes	Metabolism	Xenobiotics biodegradation and metabolism
K02843	waaF, rfaF; heptosyltransferase II [EC:2.4.-.-]	ko01100 (Metabolic pathways) ;ko00540 (Lipopolysaccharide biosynthesis)	2.42874	M0	2.02203	0.039852	Lipopolysaccharide biosynthesis proteins	Brite Hierarchies	Protein families: metabolism
K01356	lexA; repressor LexA [EC:3.4.21.88]	-	2.7504	M5	2.02203	0.00531258	DNA repair and recombination proteins	Brite Hierarchies	Protein families: genetic information processing
K00841	patA; aminotransferase [EC:2.6.1.-]	ko01230 (Biosynthesis of amino acids) ;ko01110 (Biosynthesis of secondary metabolites) ;ko01100 (Metabolic pathways) ;ko00300 (Lysine biosynthesis)	2.32834	M0	2.02155	0.000347612	Amino acid related enzymes	Brite Hierarchies	Protein families: metabolism
K03606	wcaJ; putative colanic acid biosysnthesis UDP-glucose lipid carrier transferase	ko05111 (Biofilm formation - Vibrio cholerae) ;ko00543 (Exopolysaccharide biosynthesis)	2.52597	M20	2.02085	0.00789449	Biofilm formation - Vibrio cholerae	Cellular Processes	Cellular community - prokaryotes
K03647	nrdI; protein involved in ribonucleotide reduction	-	2.32602	M0	2.0199	0.000545304	Nucleotide metabolism	Not Included in Pathway or Brite	Unclassified: metabolism
K07588	argK; LAO/AO transport system kinase [EC:2.7.-.-]	-	2.53436	M20	2.01946	0.00205368	Enzymes with EC numbers	Not Included in Pathway or Brite	Unclassified: metabolism
K09765	queH; epoxyqueuosine reductase [EC:1.17.99.6]	-	2.7285	M0	2.01919	0.0017471	Transfer RNA biogenesis	Brite Hierarchies	Protein families: genetic information processing
K00956	cysN; sulfate adenylyltransferase subunit 1 [EC:2.7.7.4]	ko01120 (Microbial metabolism in diverse environments) ;ko01110 (Biosynthesis of secondary metabolites) ;ko01100 (Metabolic pathways) ;ko00920 (Sulfur metabolism) ;ko00450 (Selenocompound metabolism) ;ko00261 (Monobactam biosynthesis) ;ko00230 (Purine metabolism)	2.47772	M20	2.01915	0.00232232	Monobactam biosynthesis	Metabolism	Biosynthesis of other secondary metabolites
K03466	ftsK, spoIIIE; DNA segregation ATPase FtsK/SpoIIIE, S-DNA-T family	-	3.0049	M0	2.019	0.00039641	Chromosome and associated proteins	Brite Hierarchies	Protein families: genetic information processing
K00048	fucO; lactaldehyde reductase [EC:1.1.1.77]	ko01120 (Microbial metabolism in diverse environments) ;ko01100 (Metabolic pathways) ;ko00640 (Propanoate metabolism) ;ko00630 (Glyoxylate and dicarboxylate metabolism)	2.57263	M10	2.01889	0.011392	Propanoate metabolism	Metabolism	Carbohydrate metabolism
K00957	cysD; sulfate adenylyltransferase subunit 2 [EC:2.7.7.4]	ko01120 (Microbial metabolism in diverse environments) ;ko01110 (Biosynthesis of secondary metabolites) ;ko01100 (Metabolic pathways) ;ko00920 (Sulfur metabolism) ;ko00450 (Selenocompound metabolism) ;ko00261 (Monobactam biosynthesis) ;ko00230 (Purine metabolism)	2.48178	M20	2.01825	0.00210969	Monobactam biosynthesis	Metabolism	Biosynthesis of other secondary metabolites
K01658	trpG; anthranilate synthase component II [EC:4.1.3.27]	ko02025 (Biofilm formation - Pseudomonas aeruginosa) ;ko02024 (Quorum sensing) ;ko01230 (Biosynthesis of amino acids) ;ko01110 (Biosynthesis of secondary metabolites) ;ko01100 (Metabolic pathways) ;ko00405 (Phenazine biosynthesis) ;"map00400 (Phenylalanine, tyrosine and tryptophan biosynthesis)"	2.77592	M20	2.01793	0.00432027	Biofilm formation - Pseudomonas aeruginosa	Cellular Processes	Cellular community - prokaryotes
K17215	K17215; inositol transport system ATP-binding protein	ko02010 (ABC transporters)	2.47135	M20	2.01782	0.00863872	Transporters	Brite Hierarchies	Protein families: signaling and cellular processes
K13043	argF; N-succinyl-L-ornithine transcarbamylase [EC:2.1.3.11]	-	2.48365	M20	2.01781	0.00109233	Enzymes with EC numbers	Not Included in Pathway or Brite	Unclassified: metabolism
K03217	yidC, spoIIIJ, OXA1, ccfA; YidC/Oxa1 family membrane protein insertase	ko03070 (Bacterial secretion system) ;ko03060 (Protein export) ;ko02024 (Quorum sensing)	3.00947	M0	2.01779	0.000447584	Secretion system	Brite Hierarchies	Protein families: signaling and cellular processes
K05896	scpA; segregation and condensation protein A	-	2.72364	M0	2.01773	0.0156183	Chromosome and associated proteins	Brite Hierarchies	Protein families: genetic information processing
K02314	dnaB; replicative DNA helicase [EC:3.6.4.12]	ko04112 (Cell cycle - Caulobacter) ;ko03030 (DNA replication)	3.02433	M20	2.01772	0.000842128	DNA replication proteins	Brite Hierarchies	Protein families: genetic information processing
K03778	ldhA; D-lactate dehydrogenase [EC:1.1.1.28]	ko01120 (Microbial metabolism in diverse environments) ;ko01100 (Metabolic pathways) ;ko00620 (Pyruvate metabolism)	2.75057	M20	2.01684	0.00684266	Pyruvate metabolism	Metabolism	Carbohydrate metabolism
K07058	K07058; membrane protein	-	2.89303	M20	2.01657	0.000387957	General function prediction only	Not Included in Pathway or Brite	Poorly characterized
K01089	hisB; imidazoleglycerol-phosphate dehydratase / histidinol-phosphatase [EC:4.2.1.19 3.1.3.15]	ko01230 (Biosynthesis of amino acids) ;ko01110 (Biosynthesis of secondary metabolites) ;ko01100 (Metabolic pathways) ;ko00340 (Histidine metabolism)	2.48643	M20	2.01477	0.00109233	Histidine metabolism	Metabolism	Amino acid metabolism
K00029	E1.1.1.40, maeB; malate dehydrogenase (oxaloacetate-decarboxylating)(NADP+) [EC:1.1.1.40]	ko03320 (PPAR signaling pathway) ;ko01200 (Carbon metabolism) ;ko01120 (Microbial metabolism in diverse environments) ;ko01100 (Metabolic pathways) ;ko00710 (Carbon fixation in photosynthetic organisms) ;ko00620 (Pyruvate metabolism)	2.67661	M20	2.01424	0.0213562	PPAR signaling pathway	Organismal Systems	Endocrine system
K01886	QARS, glnS; glutaminyl-tRNA synthetase [EC:6.1.1.18]	ko01100 (Metabolic pathways) ;ko00970 (Aminoacyl-tRNA biosynthesis)	2.82154	M20	2.01376	0.0193415	Transfer RNA biogenesis	Brite Hierarchies	Protein families: genetic information processing
K03316	TC.CPA1; monovalent cation:H+ antiporter, CPA1 family	-	2.33993	M0	2.01376	0.00185817	Transport	Not Included in Pathway or Brite	Unclassified: signaling and cellular processes
K08884	K08884; serine/threonine protein kinase, bacterial [EC:2.7.11.1]	-	2.85778	M5	2.01299	0.0454908	Protein kinases	Brite Hierarchies	Protein families: metabolism
K00603	fctD; glutamate formiminotransferase [EC:2.1.2.5]	ko01100 (Metabolic pathways) ;ko00670 (One carbon pool by folate) ;ko00340 (Histidine metabolism)	2.44176	M20	2.01261	0.000878921	One carbon pool by folate	Metabolism	Metabolism of cofactors and vitamins
K07238	TC.ZIP, zupT, ZRT3, ZIP2; zinc transporter, ZIP family	-	2.86577	M0	2.01217	0.00999689	Transporters	Brite Hierarchies	Protein families: signaling and cellular processes
K03313	nhaA; Na+:H+ antiporter, NhaA family	-	2.56491	M10	2.01177	0.00213006	Transporters	Brite Hierarchies	Protein families: signaling and cellular processes
K01118	acpD, azoR; FMN-dependent NADH-azoreductase [EC:1.7.1.17]	-	2.34788	M0	2.01163	0.000299431	Enzymes with EC numbers	Not Included in Pathway or Brite	Unclassified: metabolism
K06158	ABCF3; ATP-binding cassette, subfamily F, member 3	-	2.99676	M20	2.01092	0.00364714	Translation factors	Brite Hierarchies	Protein families: genetic information processing
K02653	pilC; type IV pilus assembly protein PilC	-	2.57691	M0	2.01027	0.0101285	Bacterial motility proteins	Brite Hierarchies	Protein families: signaling and cellular processes
K06962	K06962; uncharacterized protein	-	2.33587	M0	2.01022	0.000582735	Function unknown	Not Included in Pathway or Brite	Poorly characterized
K08602	pepF, pepB; oligoendopeptidase F [EC:3.4.24.-]	-	2.42326	M0	2.01005	0.00073347	Peptidases and inhibitors	Brite Hierarchies	Protein families: metabolism
K03543	emrA; membrane fusion protein, multidrug efflux system	-	2.5994	M20	2.00893	0.0146661	Transporters	Brite Hierarchies	Protein families: signaling and cellular processes
K02169	bioC; malonyl-CoA O-methyltransferase [EC:2.1.1.197]	ko01240 (Biosynthesis of cofactors) ;ko01100 (Metabolic pathways) ;ko00780 (Biotin metabolism)	2.49728	M20	2.00851	0.000926254	Biotin metabolism	Metabolism	Metabolism of cofactors and vitamins
K02190	cbiK; sirohydrochlorin cobaltochelatase [EC:4.99.1.3]	ko01240 (Biosynthesis of cofactors) ;ko01100 (Metabolic pathways) ;ko00860 (Porphyrin metabolism)	2.64711	M20	2.0081	0.0471414	Porphyrin and chlorophyll metabolism	Metabolism	Metabolism of cofactors and vitamins
K02619	pabC; 4-amino-4-deoxychorismate lyase [EC:4.1.3.38]	ko01240 (Biosynthesis of cofactors) ;ko00790 (Folate biosynthesis)	2.52159	M20	2.00809	0.00308921	Folate biosynthesis	Metabolism	Metabolism of cofactors and vitamins
K04771	degP, htrA; serine protease Do [EC:3.4.21.107]	ko02020 (Two-component system) ;ko01503 (Cationic antimicrobial peptide (CAMP) resistance)	2.97428	M15	2.00798	0.0471414	Chaperones and folding catalysts	Brite Hierarchies	Protein families: genetic information processing
K03737	por, nifJ; pyruvate-ferredoxin/flavodoxin oxidoreductase [EC:1.2.7.1 1.2.7.-]	ko01200 (Carbon metabolism) ;ko01120 (Microbial metabolism in diverse environments) ;ko01110 (Biosynthesis of secondary metabolites) ;ko01100 (Metabolic pathways) ;ko00720 (Carbon fixation pathways in prokaryotes) ;ko00650 (Butanoate metabolism) ;ko00620 (Pyruvate metabolism) ;ko00020 (Citrate cycle (TCA cycle)) ;ko00010 (Glycolysis / Gluconeogenesis)	2.88733	M10	2.00794	0.0194127	Carbon fixation pathways in prokaryotes	Metabolism	Energy metabolism
K02438	glgX; glycogen debranching enzyme [EC:3.2.1.196]	ko01100 (Metabolic pathways) ;ko00500 (Starch and sucrose metabolism)	2.5374	M20	2.00734	0.0142907	Starch and sucrose metabolism	Metabolism	Carbohydrate metabolism
K01589	purK; 5-(carboxyamino)imidazole ribonucleotide synthase [EC:6.3.4.18]	ko01110 (Biosynthesis of secondary metabolites) ;ko01100 (Metabolic pathways) ;ko00230 (Purine metabolism)	2.41889	M0	2.00623	0.0141327	Purine metabolism	Metabolism	Nucleotide metabolism
K07315	rsbU_P; phosphoserine phosphatase RsbU/P [EC:3.1.3.3]	-	2.43116	M0	2.00506	0.00660195	Transcription machinery	Brite Hierarchies	Protein families: genetic information processing
K07175	phoH2; PhoH-like ATPase	-	2.42156	M20	2.00492	0.000212209	Signaling proteins	Not Included in Pathway or Brite	Unclassified: signaling and cellular processes
K06287	maf; septum formation protein	ko01232 (Nucleotide metabolism) ;ko01100 (Metabolic pathways) ;ko00240 (Pyrimidine metabolism)	2.91028	M15	2.00441	0.00621517	Cell growth	Not Included in Pathway or Brite	Unclassified: signaling and cellular processes
K06284	abrB; transcriptional pleiotropic regulator of transition state genes	-	2.37702	M0	2.00344	0.000537898	Transcription factors	Brite Hierarchies	Protein families: genetic information processing
K08676	tri; tricorn protease [EC:3.4.21.-]	-	2.41475	M20	2.00256	0.00105692	Peptidases and inhibitors	Brite Hierarchies	Protein families: metabolism
K02783	PTS-Gut-EIIC, srlA; PTS system, glucitol/sorbitol-specific IIC component	ko02060 (Phosphotransferase system (PTS)) ;ko01100 (Metabolic pathways) ;ko00051 (Fructose and mannose metabolism)	2.27184	M0	2.00249	0.0021862	Transporters	Brite Hierarchies	Protein families: signaling and cellular processes
K00526	E1.17.4.1B, nrdB, nrdF; ribonucleoside-diphosphate reductase beta chain [EC:1.17.4.1]	ko01232 (Nucleotide metabolism) ;ko01100 (Metabolic pathways) ;ko00240 (Pyrimidine metabolism) ;ko00230 (Purine metabolism)	2.43501	M0	2.00217	0.0117366	DNA repair and recombination proteins	Brite Hierarchies	Protein families: genetic information processing
K00374	narI, narV; nitrate reductase gamma subunit [EC:1.7.5.1 1.7.99.-]	ko02020 (Two-component system) ;ko01120 (Microbial metabolism in diverse environments) ;ko01100 (Metabolic pathways) ;ko00910 (Nitrogen metabolism)	2.35807	M0	2.00212	0.000570355	Two-component system	Environmental Information Processing	Signal transduction
K00868	pdxK, pdxY; pyridoxine kinase [EC:2.7.1.35]	ko01240 (Biosynthesis of cofactors) ;ko01100 (Metabolic pathways) ;ko00750 (Vitamin B6 metabolism)	2.80365	M0	2.00106	0.00191628	Vitamin B6 metabolism	Metabolism	Metabolism of cofactors and vitamins

## Sheet: Table S4
Table S4. Regression analysis results between KO abundance and SCFAs, morel intake as well as weight.
KO	Factors	R^2	pval	p.adjust	Correlation
K05989	morels_add_ratio	0.545545	3.15921e-06	0	+
K05989	Propionic acid	0.242553	0.00569612	0.0081	+
K05989	weight	0.311067	0.00136368	0.00196364	-
K01187	morels_add_ratio	0.364506	0.000411823	0	+
K01187	Propionic acid	0.203855	0.0122628	0.0124615	+
K01187	weight	0.247153	0.00519084	0.00701299	-
K01991	morels_add_ratio	0.57494	1.21011e-06	0	+
K01991	Propionic acid	0.257595	0.00419779	0.006	+
K01991	weight	0.333656	0.000830271	0.00196364	-
K12373	morels_add_ratio	0.324447	0.00101811	0.00196364	+
K01190	morels_add_ratio	0.387269	0.000240802	0	+
K01190	Propionic acid	0.235553	0.00655585	0.0084	+
K01190	weight	0.248961	0.0050043	0.00701299	-
K05349	morels_add_ratio	0.501003	1.21475e-05	0	+
K05349	Propionic acid	0.297379	0.0018301	0.00322388	+
K05349	isobutyric acid	0.235099	0.00661574	0.0084	+
K05349	weight	0.389669	0.000227322	0	-
K00012	morels_add_ratio	0.38065	0.000281967	0	+
K01206	morels_add_ratio	0.212471	0.0103597	0.0110204	+
K01284	morels_add_ratio	0.432384	7.86939e-05	0	+
K01284	weight	0.2025	0.0125911	0.013	-
K01897	morels_add_ratio	0.220236	0.00889032	0.0102316	+
K01993	morels_add_ratio	0.422024	0.000102446	0	+
K01993	weight	0.224467	0.00817616	0.00929032	-
K02014	morels_add_ratio	0.379022	0.000293064	0	+
K02015	morels_add_ratio	0.204727	0.0120558	0.0124615	-
K02015	isobutyric acid	0.204276	0.0121625	0.0124615	-
K02016	morels_add_ratio	0.200182	0.0131726	0.013	-
K02016	isobutyric acid	0.205778	0.0118108	0.0124615	-
K02030	morels_add_ratio	0.447005	5.3824e-05	0	-
K02030	Propionic acid	0.318683	0.00115537	0.00196364	-
K02030	isobutyric acid	0.444151	5.80091e-05	0	-
K02030	weight	0.317249	0.00119214	0.00196364	+
K03169	morels_add_ratio	0.438759	6.67573e-05	0	+
K03169	weight	0.328042	0.000940453	0.00196364	-
K03530	morels_add_ratio	0.257242	0.00422817	0.006	+
K03561	morels_add_ratio	0.418703	0.000111383	0	+
K03561	weight	0.242735	0.00567528	0.0081	-
K03585	morels_add_ratio	0.319607	0.00113225	0.00196364	+
K03655	morels_add_ratio	0.449237	5.07511e-05	0	+
K03655	Propionic acid	0.302965	0.001624	0.00322388	+
K03655	Valeric acid	0.213526	0.0101472	0.0110204	+
K03655	Butyric acid	0.218139	0.00926613	0.0102316	+
K03655	weight	0.344672	0.000648487	0.00196364	-
K03773	morels_add_ratio	0.494094	1.48169e-05	0	+
K03773	Propionic acid	0.203137	0.0124357	0.0124615	+
K03773	weight	0.250231	0.004877	0.00701299	-
K03892	morels_add_ratio	0.566524	1.60289e-06	0	-
K03892	Propionic acid	0.377586	0.000303188	0	-
K03892	Valeric acid	0.296577	0.00186169	0.00322388	-
K03892	isobutyric acid	0.519317	7.08328e-06	0	-
K03892	weight	0.360436	0.000452486	0	+
K04487	morels_add_ratio	0.506571	1.03309e-05	0	-
K04487	Propionic acid	0.283032	0.00247899	0.00322388	-
K04487	Valeric acid	0.200925	0.0129833	0.013	-
K04487	isobutyric acid	0.425248	9.44165e-05	0	-
K04487	weight	0.279858	0.00264947	0.00469565	+
K05970	morels_add_ratio	0.362394	0.000432469	0	+
K05970	Propionic acid	0.234706	0.00666796	0.0084	+
K05970	weight	0.234625	0.00667871	0.0084	-
K06871	morels_add_ratio	0.484002	1.97155e-05	0	+
K06871	Propionic acid	0.251566	0.00474658	0.00701299	+
K06871	weight	0.374861	0.000323313	0	-
K06889	morels_add_ratio	0.307525	0.0014722	0.00196364	+
K07001	morels_add_ratio	0.410331	0.000137265	0	+
K07001	weight	0.210559	0.0107557	0.012	-
K07025	morels_add_ratio	0.40995	0.000138566	0	+
K07025	Propionic acid	0.233952	0.00676918	0.0084	+
K07025	weight	0.225664	0.00798424	0.00929032	-
K07085	morels_add_ratio	0.49162	1.58996e-05	0	+
K07085	weight	0.260031	0.00399371	0.006	-
K07088	morels_add_ratio	0.584357	8.77899e-07	0	-
K07088	Propionic acid	0.451032	4.83986e-05	0	-
K07088	Valeric acid	0.378029	0.000300028	0	-
K07088	isobutyric acid	0.584858	8.62868e-07	0	-
K07088	Butyric acid	0.234349	0.00671569	0.0084	-
K07088	weight	0.366919	0.000389362	0	+
K07090	morels_add_ratio	0.474544	2.5646e-05	0	-
K07090	Propionic acid	0.35762	0.000482791	0	-
K07090	Valeric acid	0.318709	0.00115471	0.00196364	-
K07090	isobutyric acid	0.501955	1.18172e-05	0	-
K07090	weight	0.306059	0.00151948	0.00322388	+
K07114	morels_add_ratio	0.46924	2.96638e-05	0	+
K07114	Propionic acid	0.235663	0.00654144	0.0084	+
K07114	weight	0.277528	0.00278155	0.00469565	-
K07133	morels_add_ratio	0.591797	6.77902e-07	0	+
K07133	Propionic acid	0.233442	0.00683852	0.0084	+
K07133	weight	0.301285	0.00168355	0.00322388	-
K07407	morels_add_ratio	0.502095	1.17693e-05	0	+
K07407	Propionic acid	0.285124	0.00237243	0.00322388	+
K07407	isobutyric acid	0.231776	0.00706993	0.0084	+
K07407	weight	0.37358	0.000333198	0	-
K07483	morels_add_ratio	0.284414	0.00240809	0.00322388	+
K07483	weight	0.315789	0.00123071	0.00196364	-
K07484	morels_add_ratio	0.290976	0.00209681	0.00322388	+
K07484	Valeric acid	0.201556	0.0128249	0.013	+
K07484	weight	0.316901	0.00120123	0.00196364	-
K09955	morels_add_ratio	0.324219	0.00102325	0.00196364	+
K10117	morels_add_ratio	0.234463	0.00670048	0.0084	+
K10117	Valeric acid	0.212544	0.0103448	0.0110204	+
K10117	weight	0.289805	0.00214941	0.00322388	-
K10119	morels_add_ratio	0.244734	0.00545094	0.00701299	+
K10119	Valeric acid	0.22299	0.00841904	0.00929032	+
K10119	weight	0.297943	0.00180824	0.00322388	-
K15580	morels_add_ratio	0.286539	0.00230277	0.00322388	-
K15580	isobutyric acid	0.236933	0.00637706	0.0081	-
K15923	morels_add_ratio	0.328725	0.000926358	0.00196364	+
K16089	morels_add_ratio	0.376808	0.000308804	0	+

## Sheet: Table S5
Table S5. The main nutrients of Morels and AIN-93G
nutrient composition/%	digestible carbohydrates	protein	lipids	dietary fibre	data source
Morels	36.8-37.9	26.9±0.4	9.8±0.3	9.35-15.16	experimental measurements and literature references[1,2,3]
AIN-93G	64.3	17.8	7	5	AIN-93G feed formulation
Reference [1]Tietel Z, Masaphy S. True morels (Morchella)-nutritional and phytochemical composition, health benefits and flavor: A review. Crit Rev Food Sci Nutr. 2018,58(11):1888-1901. doi: 10.1080/10408398.2017.1285269. [2]Sun Q, Zhang J, Xie Y, Yan W. Recent progress in research on nutrients, functional componentsand health benefits of Morchella esculenta. Food Science. 2019, 40(5): 323-328. d…
